# Supplementary material for: Combined Proteomic and Metabolomic Analyses Reveal the Comprehensive Regulation of Stropharia rugosoannulata Mycelia Exposed to Cadmium Stress
Source: J Fungi (Basel). 2024 Feb 7;10(2):134. doi: 10.3390/jof10020134 (PMC10890358; doi:10.3390/jof10020134)
Supplement: Supplementary file 1 [file jof-10-00134-s001.zip]

Archive with 1 entries (1 files):
- jof-2837485-supplementary.xlsx
