# Supplementary material for: Combined Proteomic and Metabolomic Analyses Reveal the Comprehensive Regulation of Stropharia rugosoannulata Mycelia Exposed to Cadmium Stress
Source: J Fungi (Basel). 2024 Feb 7;10(2):134. doi: 10.3390/jof10020134 (PMC10890358; doi:10.3390/jof10020134)
Supplement: Supplementary file 1 [file jof-10-00134-s001.zip › jof-2837485-supplementary.xlsx]

## Sheet: Table S1
Table S1. The differential expression metabolites (DEMs) between 0.2 mg/L Cd treatment and control group in S. rugosoannulata mycelia
Metabolites	log2(FC)	KEGG	RED/BLUE	ID Annotation	Annotation	ID	m/z	Retention time (min)	Ion mode	Compound ID	Super Class	Class	Sub Class	Adducts	Formula	Score	Fragmentation Score	Mass Error (ppm)	VIP	P-value	adj.P-value	FC	average(Cd0.2)	average(CK)	Cd0.2-1	Cd0.2-2	Cd0.2-3	Cd0.2-4	Cd0.2-5	Cd0.2-6	CK-1	CK-2	CK-3	CK-4	CK-5	CK-6
(R)-3-((R)-3-Hydroxybutanoyloxy)butanoate	-3.14567	C04546	blue	sce00650	Butanoate metabolism	0.85_208.1175m/z	208.118	0.845667	pos	63260	Unclassified	Unclassified	Unclassified	M+NH4	C8H14O5	38.6	0	-2.11337	1.60684	1.96054e-07	4.66922e-06	0.112995	6537.59	57857.3	9229.81	6452.97	6321.35	5213.39	6351.8	5656.26	70550.4	57257.5	69641.3	49311.6	48885.6	51497.4
(S)-2-Acetolactate	-2.95619	C06010	blue	sce01230|sce01210|sce00650|sce00770|sce00660|sce00290	Biosynthesis of amino acids|2-Oxocarboxylic acid metabolism|Butanoate metabolism|Pantothenate and CoA biosynthesis|C5-Branched dibasic acid metabolism|Valine, leucine and isoleucine biosynthesis	15.55_131.0351m/z	131.035	15.5546	neg	HMDB0006855	Organic acids and derivatives	Keto acids and derivatives	Short-chain keto acids and derivatives	M-H	C5H8O4	41.3	9.84	1.02361	2.18782	0.000303993	0.00136151	0.128854	15761.1	122317	26993.4	12389.9	10007.1	7641.81	18903.9	18630.6	175212	160397	138751	111608	41223.1	106710
2-Amino-3-carboxymuconic acid semialdehyde	-4.28589	C04409	blue	sce00380	Tryptophan metabolism	15.55_185.0327n	166.015	15.5546	neg	HMDB0001330	Organic acids and derivatives	Carboxylic acids and derivatives	Amino acids, peptides, and analogues	M-H2O-H, M-H	C7H7NO5	38.9	0	1.35366	1.03338	0.00159695	0.00510933	0.0512648	1378.51	26890	2218.65	1637.1	204.736	438.944	2566.02	1205.62	37222.4	44910.7	32290.1	18089.7	4187.93	24639.3
2-Dehydro-3-deoxy-L-rhamnonate	-0.294352	C03979	blue	sce00051	Fructose and mannose metabolism	0.76_180.0863m/z	180.086	0.760533	pos	63164	Unclassified	Unclassified	Unclassified	M+NH4	C6H10O5	38.2	0	-2.41747	1.09229	7.40465e-05	0.000446269	0.815439	113678	139408	116420	115722	109843	115063	114332	110690	145341	139589	150336	126594	144803	129783
2-Hydroxycinnamic acid	0.839295	C01772	red	sce00360	Phenylalanine metabolism	1.01_164.0471n	182.081	1.00733	pos	306	Phenylpropanoids and polyketides	Cinnamic acids and derivatives	Hydroxycinnamic acids and derivatives	M+H, M+NH4, M+H-H2O	C9H8O3	54.3	74.2	-1.669	6.50799	2.48311e-05	0.000189488	1.78918	2.01273e+06	1.12495e+06	2.42888e+06	1.96111e+06	1.9672e+06	1.89425e+06	2.1511e+06	1.67382e+06	1.3519e+06	1.05882e+06	1.1662e+06	982404	1.22414e+06	966220
2-Phenylacetamide	0.801407	C02505	red	sce00360	Phenylalanine metabolism	1.01_136.0755m/z	136.075	1.00733	pos	3260	Benzenoids	Benzene and substituted derivatives	Phenylacetamides	M+H	C8H9NO	46	35.6	-1.69598	1.06133	0.000193982	0.000958024	1.7428	58244.3	33420	69400.5	55273.5	54905.8	52223.5	69384.2	48278.4	40245.2	30903	33620.9	27955.7	40160.6	27634.3
2-Phosphinomethylmalate	-3.88625	C17947	blue	sce00440	Phosphonate and phosphinate metabolism	1.37_229.0339m/z	229.034	1.36692	pos	63598	Unclassified	Unclassified	Unclassified	M+NH4	C5H8O7P	37.9	0	-3.14158	1.50449	1.01291e-09	1.07745e-07	0.0676272	3202.38	47353.4	4616.2	3408.03	2740.99	2458.88	3779.98	2210.22	51741.2	46788	53467.4	39644.7	45137.1	47342.2
3-Methylhistidine	-0.248957	C01152	blue	sce00340	Histidine metabolism	15.55_169.0849n	170.092	15.5542	pos	HMDB0000479	Organic acids and derivatives	Carboxylic acids and derivatives	Amino acids, peptides, and analogues	M+H-H2O, M+H	C7H11N3O2	36.3	0	-1.44854	1.4763	0.00152827	0.00492582	0.841504	274441	326131	265669	303489	311061	246625	256431	263370	307457	329302	339563	340459	318309	321696
3-propylmalic acid	-2.30608	C02123	blue	sce00630	Glyoxylate and dicarboxylate metabolism	0.00_176.0673n	175.06	0.00253333	neg	LMFA01170064	Lipids and lipid-like molecules	Fatty Acyls	Fatty Acids and Conjugates	M-H2O-H, M-H	C7H12O5	44.8	33.1	-6.43136	1.41933	4.25807e-05	0.000289352	0.202209	10818.7	53502.6	26135.2	16978.8	19653.7	661.472	752.711	730.52	63055.7	64327.1	57519.4	52179	43159.7	40774.9
4-O-alpha-D-Galactopyranuronosyl-D-galacturonic acid	0.886262	C02273	red	sce00040|sce02010	Pentose and glucuronate interconversions|ABC transporters	1.01_388.1088m/z	388.109	1.00733	pos	HMDB0039721	Organic oxygen compounds	Organooxygen compounds	Carbohydrates and carbohydrate conjugates	M+NH4	C12H18O13	41.2	11.8	0.512185	3.4009	1.61495e-06	2.27469e-05	1.84838	510692	276292	525829	497759	465532	534754	464143	576135	275682	297519	283147	238770	331909	230722
4-Pyridoxic acid	-3.67789	C00847	blue	sce00750	Vitamin B6 metabolism	15.55_182.0463m/z	182.046	15.5546	neg	HMDB0000017	Organoheterocyclic compounds	Pyridines and derivatives	Pyridinecarboxylic acids and derivatives	M-H	C8H9NO4	44.4	27.6	2.06427	1.41431	0.000971371	0.00341041	0.078135	3949.95	50552.9	6790.85	3616.87	1833.38	1723.69	5441.26	4293.65	75122	75635.1	59930.4	37530.9	11694	43405
5-Amino-6-(5'-phosphoribitylamino)uracil	-0.636735	C04454	blue	sce00740	Riboflavin metabolism	0.68_395.0382m/z	395.038	0.675417	pos	HMDB0003841	Organic oxygen compounds	Organooxygen compounds	Carbohydrates and carbohydrate conjugates	M+K	C9H17N4O9P	37.8	0	4.94435	1.38659	1.07303e-06	1.66004e-05	0.643167	70118.1	109020	79015.9	72541.6	64818.3	68791.4	68836.9	66704.6	106331	108131	120068	113929	97453.1	108208
5-Hydroxy-L-tryptophan	0.52255	C00643	red	sce00380	Tryptophan metabolism	2.01_220.0844n	221.092	2.00663	pos	364	Organoheterocyclic compounds	Indoles and derivatives	Tryptamines and derivatives	M+H, M+Na, M+H-H2O	C11H12N2O3	54.6	79.4	-1.97611	1.44665	0.00469657	0.0122988	1.43649	175448	122137	236341	159661	159541	162159	190372	144616	134446	115608	142991	106670	113476	119629
9(S)-HpOTrE	-1.13143	C16321	blue	sce00592	alpha-Linolenic acid metabolism	9.35_310.2143n	309.207	9.34805	neg	36025	Unclassified	Unclassified	Unclassified	M-H, M+FA-H	C18H30O4	53.7	74.1	-0.304719	1.27102	2.72291e-07	5.97011e-06	0.456464	27128.9	59432.6	25178.7	28060.7	28646.7	27619.1	25996.2	27271.9	50354.9	53087.9	61742.6	66972.3	60593.7	63844.5
9S,11R,15S-trihydroxy-2,3-dinor-13E-prostaenoic acid-cyclo[8S,12R]	4.16099	C14795	red	sce00590	Arachidonic acid metabolism	6.94_346.2580m/z	346.258	6.94063	pos	LMFA03010154	Lipids and lipid-like molecules	Fatty Acyls	Eicosanoids	M+NH4	C18H32O5	54.4	78.8	-2.34213	2.32426	0.00016602	0.000844417	17.8888	124132	6939.11	177584	188430	105928	117074	93243.8	62534.8	6162.52	6868.25	7369.45	6855.23	6913.46	7465.74
Adenosine diphosphate ribose	-0.349232	C00301	blue	sce00230	Purine metabolism	0.82_559.0715n	604.07	0.823367	neg	HMDB0001178	Nucleosides, nucleotides, and analogues	Purine nucleotides	Purine nucleotide sugars	M-H2O-H, M+FA-H, M-H	C15H23N5O14P2	45.2	33	-0.36061	2.13499	0.000992396	0.0034681	0.785002	390497	497447	485030	363017	390201	359951	380935	363850	482935	468610	545957	501365	466487	519330
Adenosine monophosphate	-0.297479	C00020	blue	sce00230	Purine metabolism	0.85_348.0695m/z	348.07	0.845667	pos	34478	Nucleosides, nucleotides, and analogues	Purine nucleotides	Purine ribonucleotides	M+H	C10H14N5O7P	54.5	78.7	-2.37407	3.77575	0.0066657	0.0163975	0.813673	1.65714e+06	2.03662e+06	1.98164e+06	1.75368e+06	1.71258e+06	1.65915e+06	1.47385e+06	1.36194e+06	2.34643e+06	1.98439e+06	2.04412e+06	1.86346e+06	2.00187e+06	1.97942e+06
N(6)-(1,2-dicarboxyethyl)AMP	0.73803	C03794	red	sce00230|sce00250	Purine metabolism|Alanine, aspartate and glutamate metabolism	2.03_462.0667m/z	462.067	2.02577	neg	HMDB0059653	Nucleosides, nucleotides, and analogues	Purine nucleotides	Purine ribonucleotides	M-H	C14H18N5O11P	55.5	79.8	-0.0631574	4.10468	0.00033505	0.00147008	1.6679	941723	564617	1.28347e+06	871223	855154	861501	934669	844321	610294	544829	586156	518775	555222	572427
Adenylosuccinate	0.677399	C03794	red	sce00230|sce00250	Purine metabolism|Alanine, aspartate and glutamate metabolism	2.01_463.0734n	464.081	2.00663	pos	3551	Nucleosides, nucleotides, and analogues	Purine nucleotides	Purine ribonucleotides	M+Na, M+K, M+H	C14H18N5O11P	49.2	50.9	-1.32643	3.54973	0.00063308	0.00242043	1.59925	768320	480424	1.02371e+06	733235	720819	724567	777961	629630	541316	463349	543198	406443	471720	456520
Allantoic acid	-1.72749	C00499	blue	sce00230	Purine metabolism	0.76_177.0615m/z	177.061	0.760533	pos	HMDB0001209	Organic acids and derivatives	Carboxylic acids and derivatives	Amino acids, peptides, and analogues	M+H	C4H8N4O4	38.6	0	-2.07303	2.54297	3.15916e-09	2.37714e-07	0.301976	54707.7	181166	55921.3	55267.2	57069.9	51453.4	55093.4	53440.9	174983	188272	205191	189201	166078	163267
alpha-Linolenic acid	0.535967	C06427	red	sce00592|sce01040	alpha-Linolenic acid metabolism|Biosynthesis of unsaturated fatty acids	10.82_278.2239n	279.231	10.8155	pos	LMFA01030152	Lipids and lipid-like molecules	Fatty Acyls	Fatty Acids and Conjugates	M+H, M+NH4, M+H-H2O	C18H30O2	50.1	55.8	-2.56803	3.88661	0.000104786	0.000581476	1.44991	1.05791e+06	729635	886301	1.0848e+06	1.03636e+06	1.07894e+06	1.10408e+06	1.15698e+06	648494	705712	610276	756288	834919	822123
Argininosuccinic acid	-0.823582	C03406	blue	sce01230|sce00220|sce00250	Biosynthesis of amino acids|Arginine biosynthesis|Alanine, aspartate and glutamate metabolism	0.74_291.1292m/z	291.129	0.743517	pos	389	Organic acids and derivatives	Carboxylic acids and derivatives	Amino acids, peptides, and analogues	M+H	C10H18N4O6	40.5	11.6	-2.61415	2.86755	1.10163e-08	5.76232e-07	0.565037	209993	371644	231096	207953	201423	209777	208175	201534	393061	354447	396869	364072	375833	345584
Biotinyl-5'-AMP	0.76089	C05921	red	sce00780	Biotin metabolism	0.99_554.1228m/z	554.123	0.994283	neg	HMDB0004220	Nucleosides, nucleotides, and analogues	Purine nucleotides	Purine ribonucleotides	M-H2O-H	C20H28N7O9PS	37.7	0	-0.123158	1.05261	1.51296e-05	0.000128582	1.69454	55620.8	32823.7	57181.3	54231.5	47589.7	66990.9	52378.6	55352.9	30122.8	35876	35475.2	32124.7	28317	35026.1
Citicoline	-0.531187	C00307	blue	sce00564	Glycerophospholipid metabolism	0.78_489.1136m/z	489.114	0.777567	pos	HMDB0001413	Nucleosides, nucleotides, and analogues	Pyrimidine nucleotides	Pyrimidine ribonucleotides	M+H	C14H26N4O11P2	36.7	0	-2.16315	1.0466	0.00173274	0.00545369	0.691985	59574.1	86091.6	64370.2	57664.2	54559	62890.3	58329.5	59631.3	87146	65683.8	105863	71903.8	91000.7	94952.6
Citrulline	0.508143	C00327	red	sce01230|sce00220	Biosynthesis of amino acids|Arginine biosynthesis	1.01_158.0921m/z	158.092	1.00733	pos	HMDB0000904	Organic acids and derivatives	Carboxylic acids and derivatives	Amino acids, peptides, and analogues	M+H-H2O	C6H13N3O3	48.2	50.2	-1.61091	1.84381	0.000242912	0.00114042	1.42222	252499	177539	291673	249537	263086	251719	254413	204567	185738	197460	191928	174375	152701	163031
Coproporphyrin III	-3.91772	C05770	blue	sce00860	Porphyrin and chlorophyll metabolism	7.84_654.2666n	655.274	7.8392	pos	HMDB0000570	Organoheterocyclic compounds	Tetrapyrroles and derivatives	Porphyrins	M+H, M+Na	C36H38N4O8	49	52.6	-3.55404	2.59269	1.3311e-10	2.79e-08	0.0661679	9276.35	140194	7373.56	10710.1	9584.29	11104.3	8459.16	8426.73	125148	133520	131161	147780	147244	156312
D-Ribitol 5-phosphate	-0.329121	C01068	blue	sce00040|sce00515	Pentose and glucuronate interconversions|Mannose type O-glycan biosynthesis	0.74_277.0327m/z	277.033	0.738017	neg	63137	Unclassified	Unclassified	Unclassified	M+FA-H	C5H13O8P	39.4	0	-1.409	4.22292	0.000607546	0.00233979	0.796021	1.60217e+06	2.01272e+06	1.92211e+06	1.52245e+06	1.46098e+06	1.58763e+06	1.5515e+06	1.56833e+06	2.16604e+06	1.9875e+06	2.14769e+06	1.91954e+06	1.85327e+06	2.00226e+06
D-Sorbitol	1.50137	C00794	red	sce00052|sce00051|sce02010	Galactose metabolism|Fructose and mannose metabolism|ABC transporters	0.76_182.0787n	183.086	0.760533	pos	143	Organic oxygen compounds	Organooxygen compounds	Carbohydrates and carbohydrate conjugates	M+H, M+NH4, M+H-H2O	C6H14O6	57.6	92.1	-1.73563	3.21689	7.02271e-13	1.20054e-09	2.83111	309519	109328	315464	300781	303900	314227	319725	303019	112823	107722	119868	113488	101452	100615
D-Tagatose 1,6-bisphosphate	-0.509001	C03785	blue	sce00052	Galactose metabolism	0.74_338.9882m/z	338.988	0.738017	neg	HMDB0006872	Organic oxygen compounds	Organooxygen compounds	Carbohydrates and carbohydrate conjugates	M-H	C6H14O12P2	37.8	0	-1.62097	1.14048	0.00170642	0.00538359	0.702709	73956.7	105245	48331.2	86583.7	80761.9	80305.1	76436	71322.3	119014	119731	96243.5	107366	95467.1	93649.7
D-Tagatose 6-phosphate	0.440793	C01097	red	sce00052	Galactose metabolism	0.74_259.0221m/z	259.022	0.738017	neg	HMDB0006873	Organic oxygen compounds	Organooxygen compounds	Carbohydrates and carbohydrate conjugates	M-H	C6H13O9P	57	88.2	-1.25491	4.42525	1.23987e-06	1.8487e-05	1.35735	1.50877e+06	1.11155e+06	1.64484e+06	1.5229e+06	1.50649e+06	1.40881e+06	1.46682e+06	1.50273e+06	1.19374e+06	1.08489e+06	1.04049e+06	1.14946e+06	1.09234e+06	1.1084e+06
Decanoyl-CoA	0.726658	C05274	red	sce00062|sce00071|sce01212	Fatty acid elongation|Fatty acid degradation|Fatty acid metabolism	0.79_966.2523m/z	966.252	0.78915	neg	LMFA07050022	Lipids and lipid-like molecules	Fatty Acyls	Fatty esters	M+FA-H	C31H54N7O17P3S	36.4	0	3.35642	1.7663	0.0491446	0.0856541	1.6548	258901	156454	403719	296611	287345	248617	161635	155479	134796	167168	246943	119951	70325.6	199543
DG(20:4(5Z,8Z,11Z,14Z)/20:4(5Z,8Z,11Z,14Z)/0:0)	-1.81669	C00165	blue	sce04933	AGE-RAGE signaling pathway in diabetic complications	12.16_703.4725m/z	703.473	12.1643	pos	4550	Lipids and lipid-like molecules	Glycerolipids	Diradylglycerols	M+K	C43H68O5	36	0	4.07141	1.27056	0.00079978	0.00292165	0.283871	14941.3	52634.2	1382.1	17560.2	17726.3	19013.4	15992.1	17973.6	19242.9	47677.7	51290	63553	65945.3	68096.3
Diguanosine tetraphosphate	-0.958383	C01261	blue	sce00230	Purine metabolism	3.98_867.0279m/z	867.028	3.98315	neg	4175	Nucleosides, nucleotides, and analogues	(5'->5')-dinucleotides	Unclassified	M-H	C20H28N10O21P4	38.5	0	-3.32184	1.69383	1.25149e-05	0.000110895	0.514633	63353	123103	95913.1	60050.7	52264.2	54155.6	65740	51994.4	133789	123693	127780	111344	121265	120748
Dihydroneopterin phosphate	-1.36501	C05925	blue	sce00790	Folate biosynthesis	1.11_380.0612m/z	380.061	1.10793	neg	HMDB0006824	Organoheterocyclic compounds	Pteridines and derivatives	Pterins and derivatives	M+FA-H	C9H14N5O7P	47.9	42.3	-0.316108	1.52256	6.53383e-05	0.000405327	0.388232	31446.9	81000.4	39665.4	26410	15490.3	29456.2	38204	39455.4	95357.8	97851.7	91103.3	72052.5	59173.4	70463.4
DL-Dopa	-3.32553	C00355	blue	sce00350	Tyrosine metabolism	15.55_196.0620m/z	196.062	15.5546	neg	64960	Organic acids and derivatives	Carboxylic acids and derivatives	Amino acids, peptides, and analogues	M-H	C9H11NO4	38.7	0	2.62996	1.19814	0.000740766	0.00274147	0.0997504	3659.23	36683.9	6322.2	3029.47	2240.79	1758.86	4324.83	4279.26	57118.5	47030.9	46675.7	28878.4	10541.6	29858.3
Ergothioneine	0.857584	C05570	red	sce00340	Histidine metabolism	0.81_229.0880n	230.095	0.811617	pos	53	Organic acids and derivatives	Carboxylic acids and derivatives	Amino acids, peptides, and analogues	M+H, M+Na	C9H15N3O2S	58.1	96	-2.13992	8.41402	1.87248e-05	0.000151789	1.812	3.28045e+06	1.8104e+06	4.07437e+06	3.22892e+06	2.72145e+06	3.29859e+06	3.25829e+06	3.10106e+06	1.60233e+06	1.99982e+06	1.9701e+06	1.73894e+06	1.91038e+06	1.64082e+06
Gamma-Tocotrienol	-0.479115	C14155	blue	sce00130	Ubiquinone and other terpenoid-quinone biosynthesis	13.42_410.3175n	411.325	13.4213	pos	HMDB0012958	Lipids and lipid-like molecules	Prenol lipids	Quinone and hydroquinone lipids	M+H-H2O, M+H	C28H42O2	55.9	87.7	-2.43969	1.64046	0.00281096	0.00808964	0.717417	168649	235078	115199	188142	195510	177263	163738	172043	261979	220405	191625	261401	215596	259464
Glyceric acid	1.4839	C00258	red	sce00561|sce00630|sce00030|sce00260|sce01200|sce00680	Glycerolipid metabolism|Glyoxylate and dicarboxylate metabolism|Pentose phosphate pathway|Glycine, serine and threonine metabolism|Carbon metabolism|Methane metabolism	0.99_151.0250m/z	151.025	0.994283	neg	HMDB0000139	Organic oxygen compounds	Organooxygen compounds	Carbohydrates and carbohydrate conjugates	M+FA-H	C3H6O4	40.1	6.42	1.72714	1.1042	3.32779e-11	1.09233e-08	2.79703	36936.7	13205.7	35674.8	34854.1	37574.3	36071.7	38694.4	38751.1	12731.5	12546	12246.2	12885.5	14586.8	14238.1
Glycerophosphocholine	-0.634313	C00670	blue	sce00564|sce00565	Glycerophospholipid metabolism|Ether lipid metabolism	0.73_257.1022n	280.091	0.726483	pos	HMDB0000086	Lipids and lipid-like molecules	Glycerophospholipids	Glycerophosphocholines	M+Na, M+K	C8H20NO6P	49	50.8	-2.52761	2.60425	7.18444e-07	1.22162e-05	0.644248	246934	383291	265395	232104	238213	256673	238918	250303	421975	408548	368896	344945	380340	375041
Guanine	-1.26245	C00242	blue	sce00230	Purine metabolism	1.06_152.0563m/z	152.056	1.05847	pos	315	Organoheterocyclic compounds	Imidazopyrimidines	Purines and purine derivatives	M+H	C5H5N5O	48.4	49.2	-2.27846	1.95881	3.9548e-06	4.59345e-05	0.416835	56151.3	134709	69556.5	52961.2	54468.7	56959.5	55396.2	47565.5	151983	135602	151602	97195.2	135582	136287
Guanosine	-1.38397	C00387	blue	sce00230	Purine metabolism	1.04_284.0984m/z	284.098	1.04142	pos	87	Nucleosides, nucleotides, and analogues	Purine nucleosides	Unclassified	M+H	C10H13N5O5	58.4	96.6	-1.99799	6.56346	7.1982e-07	1.22299e-05	0.383162	538684	1.40589e+06	665220	505027	523985	547879	568703	421288	1.61726e+06	1.37203e+06	1.50935e+06	1.10109e+06	1.48174e+06	1.35387e+06
Guanosine monophosphate	-0.662762	C00144	blue	sce00230	Purine metabolism	0.99_362.0506m/z	362.051	0.994283	neg	HMDB0001397	Nucleosides, nucleotides, and analogues	Purine nucleotides	Purine ribonucleotides	M-H	C10H14N5O8P	49.3	50.9	-0.389979	1.79579	8.07319e-06	7.89738e-05	0.631668	114083	180605	126761	107347	111704	106811	118791	113082	190398	168912	163485	166406	184235	210195
IDP	-1.69496	C00104	blue	sce00230	Purine metabolism	1.13_427.0066m/z	427.007	1.12907	neg	HMDB0003335	Nucleosides, nucleotides, and analogues	Purine nucleotides	Purine ribonucleotides	M-H	C10H14N4O11P2	39	0	0.961527	1.0398	3.68742e-05	0.000258086	0.308864	10253.5	33197.6	11709.6	12508	12695.7	8229.55	7290.21	9088.29	29350.2	22667.3	28675.5	36151.4	43652.5	38688.8
Imidazole-4-acetaldehyde	-0.282709	C05130	blue	sce00340	Histidine metabolism	15.55_128.0818m/z	128.082	15.5542	pos	HMDB0003905	Organoheterocyclic compounds	Azoles	Imidazoles	M+NH4	C5H6N2O	44.7	24.6	-0.40652	1.48335	0.00257267	0.00752239	0.822046	248912	302796	260683	282284	282113	212872	228206	227317	285175	304123	307571	323952	290817	305140
Indoleacetaldehyde	1.61926	C00637	red	sce00380	Tryptophan metabolism	2.25_160.0755m/z	160.075	2.24827	pos	6068	Organoheterocyclic compounds	Indoles and derivatives	Indoles	M+H	C10H9NO	40.6	15.3	-1.36072	2.81084	1.67098e-10	3.17988e-08	3.07217	227224	73962	249562	223237	208556	236273	222580	223134	75260.4	74665.9	78397.8	71154.2	68416.1	75877.4
Inosine	0.253336	C00294	red	sce00230	Purine metabolism	1.19_268.0807n	267.073	1.19242	neg	84	Nucleosides, nucleotides, and analogues	Purine nucleosides	Unclassified	M-H, M+FA-H	C10H12N4O5	57.7	91	-0.426907	1.31031	0.0019721	0.00608034	1.19196	259020	217306	296570	256544	253746	237320	257605	252334	208966	201180	214982	208496	231971	238239
Isocitrate	0.646198	C00311	red	sce01230|sce01210|sce00630|sce00020|sce01200	Biosynthesis of amino acids|2-Oxocarboxylic acid metabolism|Glyoxylate and dicarboxylate metabolism|Citrate cycle (TCA cycle)|Carbon metabolism	0.99_191.0189m/z	191.019	0.994283	neg	3328	Organic acids and derivatives	Carboxylic acids and derivatives	Tricarboxylic acids and derivatives	M-H	C6H8O7	52.3	67.7	-4.53765	2.01352	0.000423325	0.00176313	1.56504	252082	161071	333121	234450	237858	247504	248351	211208	166463	163614	172846	143079	155964	164459
L-2-Aminoadipic acid	-0.258259	C00956	blue	sce01230|sce00310|sce00300|sce01210	Biosynthesis of amino acids|Lysine degradation|Lysine biosynthesis|2-Oxocarboxylic acid metabolism	0.79_162.0757m/z	162.076	0.794583	pos	3271	Organic acids and derivatives	Carboxylic acids and derivatives	Amino acids, peptides, and analogues	M+H	C6H11NO4	55.7	84.5	-2.07618	1.02421	0.010614	0.0239941	0.836096	148113	177148	182895	151340	143038	143193	138379	129833	188214	175184	196830	172529	160138	169994
L-Asparagine	-0.679499	C00152	blue	sce01230|sce00250|sce00970|sce00460	Biosynthesis of amino acids|Alanine, aspartate and glutamate metabolism|Aminoacyl-tRNA biosynthesis|Cyanoamino acid metabolism	0.73_133.0606m/z	133.061	0.726483	pos	14	Organic acids and derivatives	Carboxylic acids and derivatives	Amino acids, peptides, and analogues	M+H	C4H8N2O3	57.1	90.8	-1.48891	1.64784	5.64236e-07	1.02286e-05	0.624382	90664.9	145207	94407.2	92965	87912.7	90058.8	88416.8	90228.9	138525	142117	161124	155701	128990	144787
L-Glutamate	-0.636178	C00025	blue	sce01230|sce00340|sce00220|sce00250|sce02010|sce01210|sce00970|sce00630|sce00650|sce00660|sce00480|sce00910|sce00430|sce00332|sce01200|sce00330|sce00860	Biosynthesis of amino acids|Histidine metabolism|Arginine biosynthesis|Alanine, aspartate and glutamate metabolism|ABC transporters|2-Oxocarboxylic acid metabolism|Aminoacyl-tRNA biosynthesis|Glyoxylate and dicarboxylate metabolism|Butanoate metabolism|C5-Branched dibasic acid metabolism|Glutathione metabolism|Nitrogen metabolism|Taurine and hypotaurine metabolism|Carbapenem biosynthesis|Carbon m…	0.74_147.0528n	148.06	0.743517	pos	19	Organic acids and derivatives	Carboxylic acids and derivatives	Amino acids, peptides, and analogues	M+H, M+Na	C5H9NO4	56.9	88.9	-2.56558	3.68215	7.31143e-08	2.26534e-06	0.643415	482657	750149	503837	465504	481554	453685	494815	496549	760361	759322	811011	766474	715696	688032
L-Histidine	-0.969387	C00135	blue	sce01230|sce00340|sce02010|sce00970|sce00410	Biosynthesis of amino acids|Histidine metabolism|ABC transporters|Aminoacyl-tRNA biosynthesis|beta-Alanine metabolism	0.71_156.0765m/z	156.076	0.709467	pos	21	Organic acids and derivatives	Carboxylic acids and derivatives	Amino acids, peptides, and analogues	M+H	C6H9N3O2	57.4	95.9	-1.66687	3.97152	1.60518e-05	0.000134567	0.510723	345274	676049	444743	334490	253778	333490	368015	337126	582651	617886	699218	787775	611254	757510
L-Histidinol	-0.3291	C00860	blue	sce01230|sce00340	Biosynthesis of amino acids|Histidine metabolism	15.55_142.0973m/z	142.097	15.5542	pos	HMDB0003431	Organic nitrogen compounds	Organonitrogen compounds	Amines	M+H	C6H11N3O	39.2	0	-1.28799	1.40339	0.00124701	0.00418111	0.796033	180758	227074	187176	206355	208191	154319	161065	167445	217953	235221	232322	240842	215197	220910
L-Lysine	-0.688008	C00047	blue	sce01230|sce00310|sce00300|sce02010|sce01210|sce00970|sce00780	Biosynthesis of amino acids|Lysine degradation|Lysine biosynthesis|ABC transporters|2-Oxocarboxylic acid metabolism|Aminoacyl-tRNA biosynthesis|Biotin metabolism	0.66_146.1055n	147.113	0.658383	pos	25	Organic acids and derivatives	Carboxylic acids and derivatives	Amino acids, peptides, and analogues	M+H-H2O, M+H	C6H14N2O2	55.6	85.2	-0.337054	2.83917	4.43434e-05	0.000298909	0.62071	280714	452246	369305	265341	263483	260303	264324	261527	465613	426612	528184	439999	401257	451812
L-Lyxonate	-3.03041	C05412	blue	sce00040	Pentose and glucuronate interconversions	15.55_166.0479n	147.03	15.5546	neg	HMDB0060255	Organic oxygen compounds	Organooxygen compounds	Carbohydrates and carbohydrate conjugates	M-H2O-H, M-H	C5H10O6	39.3	0	1.1054	1.09104	0.000549126	0.00216298	0.122393	3780.19	30885.6	6571.32	4067.79	1837.8	1884.29	4608.32	3711.64	41525.2	45007.5	36296.6	24003.6	8982.76	29498.3
L-Pipecolic acid	-0.603849	C00408	blue	sce00310	Lysine degradation	0.66_130.0862m/z	130.086	0.658383	pos	63100	Organic acids and derivatives	Carboxylic acids and derivatives	Amino acids, peptides, and analogues	M+H	C6H11NO2	52.7	66.3	-0.704559	1.1272	0.000135502	0.000716552	0.657996	53433.2	81205.9	70214.1	50871.3	51240.5	48463.8	50722.2	49087.1	80957.4	75653	95952.1	79772.9	73961.3	80938.6
L-Rhamnono-1,4-lactone	-3.5213	C02991	blue	sce00051	Fructose and mannose metabolism	15.55_143.0352m/z	143.035	15.5546	neg	63162	Unclassified	Unclassified	Unclassified	M-H2O-H	C6H10O5	38.7	0	1.16739	1.23449	0.000692665	0.00259689	0.0870932	3339.64	38345.6	5337.83	3555.61	1524.99	1645.34	4405.28	3568.81	55247.2	56093.8	44736.8	29555.6	9449.68	34990.7
UDP-GlcNAc	-0.910602	C00203	blue	sce00520	Amino sugar and nucleotide sugar metabolism	4.24_588.0526m/z	588.053	4.2352	neg	LMSL01010002	Lipids and lipid-like molecules	Saccharolipids	Acylaminosugars	M-H2O-H	C17H27N3O17P2	43.3	41.3	-18.4042	5.99312	0.0020763	0.00633262	0.531963	993760	1.8681e+06	1.77998e+06	830830	753004	761544	1.08158e+06	755631	2.37879e+06	1.68235e+06	2.08522e+06	1.44311e+06	1.80548e+06	1.81366e+06
Lactosamine	-0.345905	C00203	blue	sce00520	Amino sugar and nucleotide sugar metabolism	0.78_342.1387m/z	342.139	0.777567	pos	HMDB0006591	Lipids and lipid-like molecules	Fatty Acyls	Fatty acyl glycosides	M+H	C12H23NO10	38.3	0	-2.24775	2.19065	1.90646e-05	0.00015372	0.786814	369582	469720	376229	369999	366293	364416	374602	365953	524054	451246	473986	434336	484021	450677
LTA4	-1.32935	C00909	blue	sce00590	Arachidonic acid metabolism	2.04_357.1761m/z	357.176	2.0446	pos	LMFA03020023	Lipids and lipid-like molecules	Fatty Acyls	Eicosanoids	M+K	C20H30O3	47.8	66.5	-20.5237	1.33552	0.00301428	0.00855091	0.397948	29330.8	73705.1	53774.1	26532	25322.2	23851.4	30477.1	16027.9	111120	63814.5	81125.4	39851.5	86882.6	59437.1
LysoPC(16:0)	1.18917	C04230	red	sce00564	Glycerophospholipid metabolism	11.06_540.3305m/z	540.33	11.0615	neg	HMDB0010382	Lipids and lipid-like molecules	Glycerophospholipids	Glycerophosphocholines	M+FA-H	C24H50NO7P	57.1	88	-0.486234	1.68414	0.000167615	0.000850999	2.28022	110994	48676.7	61586.6	121277	123354	125390	117264	117091	41538.5	43650.9	38690.3	60912.6	47402.8	59865.3
LysoPC(18:1(11Z))	1.16279	C04230	red	sce00564	Glycerophospholipid metabolism	11.23_566.3460m/z	566.346	11.2302	neg	HMDB0010385	Lipids and lipid-like molecules	Glycerophospholipids	Glycerophosphocholines	M+FA-H	C26H52NO7P	58.1	93.1	-0.724777	4.37109	0.000376506	0.00160896	2.2389	779337	348089	422024	853632	772507	865530	848709	913620	253324	285758	276853	394935	401735	475929
LysoPC(18:3(6Z,9Z,12Z))	1.43677	C04230	red	sce00564	Glycerophospholipid metabolism	10.32_562.3148m/z	562.315	10.3167	neg	HMDB0010387	Lipids and lipid-like molecules	Glycerophospholipids	Glycerophosphocholines	M+FA-H	C26H48NO7P	56.7	85.9	-0.372868	2.22073	6.71007e-05	0.000413766	2.70713	167917	62027.8	100068	164621	163487	191572	190509	197246	40072.8	54521.9	51477.9	66179.7	75761.2	84153
LysoPC(16:1(9Z)/0:0)	0.796026	C04230	red	sce00564	Glycerophospholipid metabolism	10.50_493.3162n	494.323	10.498	pos	HMDB0010383	Lipids and lipid-like molecules	Glycerophospholipids	Glycerophosphocholines	M+H, M+Na	C24H48NO7P	54.9	80.3	-1.31117	1.28496	0.00264593	0.00769389	1.73631	96238	55426.7	52598.6	98462.2	95956	108115	110039	112258	39793.9	53017.4	47112.6	60961.6	58523.5	73151.2
LysoPC(20:5(5Z,8Z,11Z,14Z,17Z))	1.26954	C04230	red	sce00564	Glycerophospholipid metabolism	5.72_542.3251m/z	542.325	5.72487	pos	HMDB0010397	Lipids and lipid-like molecules	Glycerophospholipids	Glycerophosphocholines	M+H	C28H48NO7P	38	0	1.77173	1.12509	4.27943e-05	0.000290455	2.41084	45978	19071.3	33284.8	47524.3	36471.4	49638.1	54388.2	54561	17823.9	18887.1	16933.4	15551.9	23843.8	21388.1
LysoPC(15:0)	0.509628	C04230	red	sce00564	Glycerophospholipid metabolism	11.87_481.3166n	482.324	11.8689	pos	61691	Lipids and lipid-like molecules	Glycerophospholipids	Glycerophosphocholines	M+H, M+Na	C23H48NO7P	39.4	0	-0.58688	1.12537	0.0201177	0.0406029	1.42368	126585	88913.5	73677.5	137599	144425	130354	118068	155385	73026.3	76442.6	73972.4	106658	92749.7	110633
LysoPC(18:2(9Z,12Z))	1.47979	C04230	red	sce00564	Glycerophospholipid metabolism	10.62_519.3322n	558.294	10.6186	pos	61696	Lipids and lipid-like molecules	Glycerophospholipids	Glycerophosphocholines	M+H-H2O, M+K	C26H50NO7P	39.5	0	-0.55177	1.35386	7.01906e-05	0.000429429	2.78909	61324.4	21987.2	44531.1	60925.7	51857.3	68951.4	66789.8	74890.8	10233	13826.1	24771	30061.3	18122.9	34909.2
Mannan	-1.29167	C00464	blue	sce00051	Fructose and mannose metabolism	0.99_711.2195m/z	711.22	0.994283	neg	HMDB0029931	Organooxygen compounds	Carbohydrates and carbohydrate conjugates	Oligosaccharides	M+FA-H	C24H42O21	37.4	0	-0.820491	1.36953	1.98311e-05	0.000158599	0.408477	27219.1	66635.5	35562.3	25394.9	26220.8	30749.7	22358.4	23028.3	68506.5	69264	75976.5	58289.3	47902.9	79873.9
Mannitol	2.72778	C00392	red	sce00051|sce02010	Fructose and mannose metabolism|ABC transporters	0.74_205.0679m/z	205.068	0.743517	pos	HMDB0000765	Organic oxygen compounds	Organooxygen compounds	Carbohydrates and carbohydrate conjugates	M+Na	C6H14O6	39	0.817	-2.14159	1.90401	2.52871e-09	2.02377e-07	6.62434	83606.9	12621.2	71390.5	76534.6	92810.4	87618.7	91720.9	81566	13602.9	13906.2	13632.9	10523.8	14483.6	9577.57
Melibiitol	-0.968732	C05399	blue	sce00052	Galactose metabolism	0.79_344.1310n	367.12	0.794583	pos	HMDB0006791	Lipids and lipid-like molecules	Fatty Acyls	Fatty acyl glycosides	M+H, M+Na, M+NH4	C12H24O11	37.5	0	-2.35875	2.36358	3.85696e-09	2.75572e-07	0.510955	114417	223927	103442	114008	113498	119330	131532	104690	233007	233427	220870	217490	229784	208984
N-Acetyl-D-mannosamine 6-phosphate	0.523158	C04257	red	sce00520	Amino sugar and nucleotide sugar metabolism	0.76_300.0486m/z	300.049	0.75505	neg	HMDB0001121	Organic oxygen compounds	Organooxygen compounds	Carbohydrates and carbohydrate conjugates	M-H	C8H16NO9P	38.1	0	-1.393	1.80168	0.000166922	0.000848339	1.4371	234499	163176	293732	224933	231397	215146	221520	220268	170318	166536	162861	158904	155595	164840
N-Acetylglutamic acid	-3.66689	C00624	blue	sce01230|sce00220|sce01210	Biosynthesis of amino acids|Arginine biosynthesis|2-Oxocarboxylic acid metabolism	15.55_170.0462m/z	170.046	15.5546	neg	HMDB0001138	Organic acids and derivatives	Carboxylic acids and derivatives	Amino acids, peptides, and analogues	M-H2O-H	C7H11NO5	41.6	14.8	1.53594	1.5392	0.000731537	0.00271305	0.0787326	4662.12	59214.6	7202.99	5015.65	2024.35	2007.9	6767.55	4954.28	83263.2	88653	69614.8	43808.6	13809.4	56138.5
N-Acetylneuraminate 9-phosphate	-0.55643	C06241	blue	sce00520	Amino sugar and nucleotide sugar metabolism	0.85_428.0359m/z	428.036	0.845667	pos	HMDB0006268	Organic oxygen compounds	Organooxygen compounds	Carbohydrates and carbohydrate conjugates	M+K	C11H20NO12P	37.9	0	1.14422	1.53231	6.98747e-08	2.20947e-06	0.679983	99094.4	145731	104558	100089	89452.4	98900.5	102467	99098.5	139577	137850	153379	143631	150672	149276
N-Acetylneuraminic acid	-0.234604	C00270	blue	sce00520	Amino sugar and nucleotide sugar metabolism	0.99_290.0880m/z	290.088	0.994283	neg	HMDB0000230	Organic oxygen compounds	Organooxygen compounds	Carbohydrates and carbohydrate conjugates	M-H2O-H	C11H19NO9	49.1	48.6	-0.311897	1.15678	0.00106435	0.00367755	0.849918	179484	211178	172388	170008	181447	190514	188361	174187	212458	220894	198242	189356	217421	228697
N-Acetylornithine	-1.12457	C00437	blue	sce01230|sce00220|sce01210	Biosynthesis of amino acids|Arginine biosynthesis|2-Oxocarboxylic acid metabolism	0.85_175.1075m/z	175.107	0.845667	pos	HMDB0003357	Organic acids and derivatives	Carboxylic acids and derivatives	Amino acids, peptides, and analogues	M+H	C7H14N2O3	51.4	62.2	-1.52966	1.79902	8.17174e-08	2.45981e-06	0.458638	54374.7	118557	66192.8	56026.7	54353.2	52720.4	48093.5	48861.9	125468	116202	132377	105649	113088	118558
N-Formyl-L-glutamic acid	-4.47396	C01045	blue	sce00340	Histidine metabolism	15.55_156.0304m/z	156.03	15.5546	neg	HMDB0003470	Organic acids and derivatives	Carboxylic acids and derivatives	Amino acids, peptides, and analogues	M-H2O-H	C6H9NO5	41.9	15.6	1.1823	1.10643	0.00169029	0.00534462	0.0449991	1381.8	30707.2	1371.43	1800.67	488.027	563.002	2753.76	1313.89	43679.4	51059	35748.5	22150.1	3563.18	28043.1
N-Glycolylneuraminic acid	-0.733008	C03410	blue	sce00520	Amino sugar and nucleotide sugar metabolism	1.01_364.0643m/z	364.064	1.00733	pos	HMDB0000833	Organic oxygen compounds	Organooxygen compounds	Carbohydrates and carbohydrate conjugates	M+K	C11H19NO10	38.5	0	0.790175	1.89119	0.000160354	0.000822057	0.601648	117845	195871	141553	111613	111758	97169.8	129420	115557	239295	182971	185003	161690	221541	184724
N2-(D-1-Carboxyethyl)-L-lysine	-1.79675	C04020	blue	sce00310	Lysine degradation	1.01_218.1263n	219.133	1.00733	pos	63467	Unclassified	Unclassified	Unclassified	M+H-H2O, M+H	C9H18N2O4	38.8	0	-1.63548	1.31262	4.70965e-08	1.61619e-06	0.287823	13742.7	47747.1	16141.3	13566.4	15653.9	12678.8	12767.3	11648.8	51623.8	50446.7	54790.8	46290.4	41420.3	41910.8
N6-Acetyl-N6-hydroxy-L-lysine	-0.835383	C03955	blue	sce00310	Lysine degradation	0.83_205.1181m/z	205.118	0.828633	pos	63465	Unclassified	Unclassified	Unclassified	M+H	C8H16N2O4	38.4	0	-1.01238	1.01673	2.63282e-07	5.82332e-06	0.560434	26391	47090.3	28680.5	29602.5	24648.5	26995.3	24457.9	23961.4	50208.1	45935.3	48074	47879.2	40801.5	49643.6
Nicotinate D-ribonucleoside	-0.625803	C05841	blue	sce00760	Nicotinate and nicotinamide metabolism	0.85_256.0810m/z	256.081	0.845667	pos	58552	Organic oxygen compounds	Organooxygen compounds	Carbohydrates and carbohydrate conjugates	M+H	C11H13NO6	43.5	21.6	-2.39444	17.4242	1.51388e-06	2.177e-05	0.648059	1.13391e+07	1.7497e+07	1.32886e+07	1.16312e+07	1.10606e+07	1.10837e+07	1.06467e+07	1.03234e+07	1.87652e+07	1.71634e+07	1.88849e+07	1.64419e+07	1.65865e+07	1.71397e+07
O-Succinyl-L-homoserine	-2.64255	C01118	blue	sce01230|sce00920|sce00270	Biosynthesis of amino acids|Sulfur metabolism|Cysteine and methionine metabolism	15.59_219.0748n	218.068	15.5899	neg	362	Unclassified	Unclassified	Unclassified	M-H2O-H, M-H	C8H13NO6	39	0	2.34647	1.19293	0.000426276	0.00177248	0.160145	6113.96	38177.6	12055.6	4642.65	3858.11	3026.07	6874.3	6227.06	52622.3	46552.8	50074.9	36059.8	13210.2	30545.4
Octopine	-0.828941	C04137	blue	sce02010|sce00330	ABC transporters|Arginine and proline metabolism	0.79_246.1324n	229.129	0.794583	pos	3377	Unclassified	Unclassified	Unclassified	M+H-H2O, M+H	C9H18N4O4	38.4	0	-1.5903	1.88039	1.31216e-07	3.4557e-06	0.562942	90509.9	160780	103646	91228.8	89868	88409.5	87123.1	82783.9	176521	155083	172590	158685	150754	151047
Orotidine	0.937297	C01103	red	sce00240	Pyrimidine metabolism	0.72_333.0589m/z	333.059	0.720967	neg	HMDB0000788	Nucleosides, nucleotides, and analogues	Pyrimidine nucleosides	Unclassified	M+FA-H	C10H12N2O8	38.4	0	4.57514	1.50801	5.40431e-05	0.00034982	1.91494	101277	52887.7	130047	90560	87141.8	95091.1	111891	92929.7	48463.9	46847.2	64220.1	52239.8	55918.5	49636.8
Oxidized glutathione	0.777762	C00127	red	sce00480	Glutathione metabolism	1.01_611.1441m/z	611.144	1.01153	neg	HMDB0003337	Organic acids and derivatives	Carboxylic acids and derivatives	Amino acids, peptides, and analogues	M-H	C20H32N6O12S2	55	80.8	-0.900256	10.4551	1.43281e-05	0.000123016	1.71447	5.39879e+06	3.14896e+06	6.28006e+06	5.09435e+06	5.13002e+06	6.19854e+06	4.8146e+06	4.8752e+06	3.18226e+06	3.31456e+06	3.41136e+06	2.78196e+06	2.94587e+06	3.25776e+06
Oxoadipic acid	1.4323	C00322	red	sce01230|sce00310|sce00300|sce01210|sce00380|sce00680	Biosynthesis of amino acids|Lysine degradation|Lysine biosynthesis|2-Oxocarboxylic acid metabolism|Tryptophan metabolism|Methane metabolism	1.05_205.0346m/z	205.035	1.04675	neg	HMDB0000225	Organic acids and derivatives	Keto acids and derivatives	Medium-chain keto acids and derivatives	M+FA-H	C6H8O5	53	71.5	-4.67183	1.196	1.96062e-05	0.000157357	2.69876	47668.3	17663	64146.3	46975.7	53219.1	39800.8	40145	41722.6	18883.2	16315	19017.3	14404.4	18513.5	18844.6
PA(0:0/18:2(9Z,12Z))	0.414635	C00416	red	sce00564|sce00561	Glycerophospholipid metabolism|Glycerolipid metabolism	12.79_433.2358m/z	433.236	12.7928	neg	LMGP10050044	Lipids and lipid-like molecules	Glycerophospholipids	Glycerophosphates	M-H	C21H39O7P	56.9	89	-0.687337	3.0269	0.0311274	0.0583999	1.33296	1.13216e+06	849354	1.00419e+06	1.09629e+06	1.0355e+06	1.17875e+06	1.22195e+06	1.25626e+06	476474	636100	837865	984484	981692	1.17951e+06
PA(16:0/18:2(9Z,12Z))	-1.6365	C00416	blue	sce00564|sce00561	Glycerophospholipid metabolism|Glycerolipid metabolism	13.31_671.4655m/z	671.465	13.314	neg	HMDB0007860	Lipids and lipid-like molecules	Glycerophospholipids	Glycerophosphates	M-H	C37H69O8P	37.7	0	-0.363589	4.90399	5.8671e-05	0.000372955	0.321636	243611	757412	178938	129686	85279	254168	378934	434660	550286	675505	787829	865560	901794	763497
Pantothenic Acid	-0.255154	C00864	blue	sce00770|sce00410	Pantothenate and CoA biosynthesis|beta-Alanine metabolism	3.01_219.1102n	220.118	3.00738	pos	241	Organooxygen compounds	Alcohols and polyols	Polyols	M+H, M+K, M+Na, M+H-H2O	C9H17NO5	56.5	86.2	-1.97132	4.80813	0.0137667	0.0296588	0.837898	3.39758e+06	4.05489e+06	4.2427e+06	3.17773e+06	3.18958e+06	3.39055e+06	3.26486e+06	3.12007e+06	4.10529e+06	4.07322e+06	4.58629e+06	3.7033e+06	3.68814e+06	4.17309e+06
PC(20:2(11Z,14Z)/22:4(7Z,10Z,13Z,16Z))	-0.194627	C00157	blue	sce00564|sce00592|sce00590	Glycerophospholipid metabolism|alpha-Linolenic acid metabolism|Arachidonic acid metabolism	12.64_879.6371m/z	879.637	12.6397	pos	LMGP01011864	Lipids and lipid-like molecules	Glycerophospholipids	Glycerophosphocholines	M+NH4	C50H88NO8P	39.4	26	-24.8788	1.73214	0.00505702	0.0130348	0.873799	533277	610297	437655	557140	561135	552714	529783	561236	574560	618288	620897	622495	630834	594710
PC(22:0/P-16:0)	-0.830529	C00157	blue	sce00564|sce00592|sce00590	Glycerophospholipid metabolism|alpha-Linolenic acid metabolism|Arachidonic acid metabolism	13.46_784.6616m/z	784.662	13.4612	pos	60000	Lipids and lipid-like molecules	Glycerophospholipids	Glycerophosphocholines	M+H-H2O	C46H92NO7P	37	0	4.67528	1.2558	0.000110719	0.000608217	0.562323	43896.4	78062.6	26776.3	47272.8	46605.1	45817.2	43314.4	53592.8	67122.5	70050.6	80408.4	90006.8	70956	89831.5
PC(22:2(13Z,16Z)/P-18:1(9Z))	-0.725871	C00157	blue	sce00564|sce00592|sce00590	Glycerophospholipid metabolism|alpha-Linolenic acid metabolism|Arachidonic acid metabolism	13.38_806.6436m/z	806.644	13.3806	pos	60068	Lipids and lipid-like molecules	Glycerophospholipids	Glycerophosphocholines	M+H-H2O	C48H90NO7P	37.9	0	1.757	1.1181	0.0046236	0.0121361	0.604632	48846.1	80786.5	25441.4	50170.9	54784.1	51983.5	47829.2	62867.5	54182.1	69648.5	81113.6	94377.2	81933.7	103464
PC(20:5(5Z,8Z,11Z,14Z,17Z)/14:1(9Z))	2.102	C00157	red	sce00564|sce00592|sce00590	Glycerophospholipid metabolism|alpha-Linolenic acid metabolism|Arachidonic acid metabolism	10.71_794.4944m/z	794.494	10.7115	neg	59939	Lipids and lipid-like molecules	Glycerophospholipids	Glycerophosphocholines	M+FA-H	C42H72NO8P	36.8	0	-4.47798	1.21657	1.99015e-07	4.71552e-06	4.29303	38598.9	8991.06	31123.5	34814.4	39771.8	38487.1	42767	44629.7	6381.44	8758.06	5320.97	8777.33	12419.8	12288.8
PE(14:0/20:3(8Z,11Z,14Z))	1.65431	C00350	red	sce00564|sce00563|sce04136|sce04138	Glycerophospholipid metabolism|Glycosylphosphatidylinositol (GPI)-anchor biosynthesis|Autophagy - other|Autophagy - yeast	11.36_758.4969m/z	758.497	11.3566	neg	60281	Lipids and lipid-like molecules	Glycerophospholipids	Glycerophosphoethanolamines	M+FA-H	C39H72NO8P	38.3	0	-1.19594	3.76519	0.0137868	0.0296878	3.14772	587194	186546	546089	177544	594539	701654	704088	799247	71727.1	25409.6	15004.4	8414.48	451152	547566
PE(14:0/14:0)	2.74379	C00350	red	sce00564|sce00563|sce04136|sce04138	Glycerophospholipid metabolism|Glycosylphosphatidylinositol (GPI)-anchor biosynthesis|Autophagy - other|Autophagy - yeast	8.60_674.4170m/z	674.417	8.60275	pos	40747	Lipids and lipid-like molecules	Glycerophospholipids	Glycerophosphoethanolamines	M+K	C33H66NO8P	38.8	0	1.94989	1.4876	1.80819e-05	0.000148114	6.69828	54454.4	8129.61	27844.9	61738	47086	60097	65297.4	64662.9	8278.33	11139.9	4725.91	5422.92	11694.5	7516.15
PE(20:1(11Z)/15:0)	1.29296	C00350	red	sce00564|sce00563|sce04136|sce04138	Glycerophospholipid metabolism|Glycosylphosphatidylinositol (GPI)-anchor biosynthesis|Autophagy - other|Autophagy - yeast	15.34_754.5347m/z	754.535	15.3429	pos	60648	Lipids and lipid-like molecules	Glycerophospholipids	Glycerophosphoethanolamines	M+Na	C40H78NO8P	37.3	0	-1.46755	1.05427	0.00128767	0.00429395	2.4503	44670.2	18230.5	19264.3	45342.6	55423.1	52140.5	45727	50123.6	7487.96	16674.5	17728.9	26036.3	16712.9	24742.5
PE(14:1(9Z)/14:0)	1.90087	C00350	red	sce00564|sce00563|sce04136|sce04138	Glycerophospholipid metabolism|Glycosylphosphatidylinositol (GPI)-anchor biosynthesis|Autophagy - other|Autophagy - yeast	9.52_672.4019m/z	672.402	9.51805	pos	60298	Lipids and lipid-like molecules	Glycerophospholipids	Glycerophosphoethanolamines	M+K	C33H64NO8P	38.8	0	2.8383	1.1019	0.000203808	0.000993872	3.73438	36703.1	9828.43	17624.5	43749.2	30341.9	38434.8	47811.4	42256.7	9076.84	15115.7	6499.94	6354.26	12693.1	9230.77
PE(15:0/20:1(11Z))	0.904928	C00350	red	sce00564|sce00563|sce04136|sce04138	Glycerophospholipid metabolism|Glycosylphosphatidylinositol (GPI)-anchor biosynthesis|Autophagy - other|Autophagy - yeast	11.39_732.5434m/z	732.543	11.3873	pos	LMGP02010464	Lipids and lipid-like molecules	Glycerophospholipids	Glycerophosphoethanolamines	M+H	C40H78NO8P	49.7	76.9	-14.1945	4.48193	1.34271e-10	2.79e-08	1.87245	838530	447825	853470	806254	844200	826303	874724	826229	424734	415561	448784	439766	481832	476271
Phenethylamine glucuronide	1.38062	C03033	red	sce00040	Pentose and glucuronate interconversions	1.01_342.1192m/z	342.119	1.01153	neg	61646	Organic oxygen compounds	Organooxygen compounds	Carbohydrates and carbohydrate conjugates	M+FA-H	C14H19NO6	39.3	0	-0.907308	1.25484	2.10145e-05	0.000166419	2.6038	53783.6	20655.8	40441.4	56516.3	69512.7	52252.3	54564.6	49414.4	20287.2	17416.1	15138.3	18447.6	29693.7	22951.8
Tyramine glucuronide	-0.532743	C03033	blue	sce00040	Pentose and glucuronate interconversions	0.99_312.1087m/z	312.109	0.994283	neg	HMDB0010328	Organic oxygen compounds	Organooxygen compounds	Carbohydrates and carbohydrate conjugates	M-H	C14H19NO7	50.5	57.1	-0.691172	1.73036	2.44181e-06	3.18025e-05	0.691239	137118	198366	148750	131491	143731	146047	130161	122530	193031	210109	214164	185939	187709	199243
phylloquinone	0.439591	C02059	red	sce00130	Ubiquinone and other terpenoid-quinone biosynthesis	11.51_468.3885m/z	468.389	11.5073	pos	LMPR02030028	Lipids and lipid-like molecules	Prenol lipids	Quinones and hydroquinones	M+NH4	C31H46O2	49	67.6	10.9367	3.62903	0.00104972	0.00363591	1.35622	1.17636e+06	867378	890555	1.2467e+06	1.22841e+06	1.26805e+06	1.18072e+06	1.24369e+06	728928	848690	821408	928489	926735	950019
PS(18:0/18:1(9Z))	-0.462725	C02737	blue	sce00564|sce00260	Glycerophospholipid metabolism|Glycine, serine and threonine metabolism	13.28_812.5392m/z	812.539	13.2795	pos	HMDB0010163	Lipids and lipid-like molecules	Glycerophospholipids	Glycerophosphoserines	M+Na	C42H80NO10P	38.2	0	-2.50663	1.2474	0.0485628	0.0848359	0.725614	135847	187217	57605.3	148528	169884	142647	124397	172022	136578	176367	169368	227556	180381	233053
Pseudouridine	-1.18006	C02067	blue	sce00240	Pyrimidine metabolism	1.01_245.0764m/z	245.076	1.00733	pos	HMDB0000767	Nucleosides, nucleotides, and analogues	Nucleoside and nucleotide analogues	Unclassified	M+H	C9H12N2O6	38.7	0	-1.86738	1.77289	1.54043e-08	7.30724e-07	0.441333	48839.7	110664	53912	49356.3	46787.5	46137.7	52465.6	44379.2	117449	108213	118765	97694.8	116989	104875
Raffinose	-0.592217	C00492	blue	sce00052|sce02010	Galactose metabolism|ABC transporters	0.82_549.1670m/z	549.167	0.823367	neg	HMDB0003213	Organic oxygen compounds	Organooxygen compounds	Carbohydrates and carbohydrate conjugates	M+FA-H	C18H32O16	39.1	0	-0.561798	2.09298	7.60519e-07	1.27368e-05	0.663323	173455	261494	207431	176881	174839	156808	157494	167274	257535	273052	265612	262167	255006	255590
Ribose 1-phosphate	0.68975	C00620	red	sce00230|sce00030	Purine metabolism|Pentose phosphate pathway	0.74_230.0183n	229.011	0.738017	neg	3370	Organic oxygen compounds	Organooxygen compounds	Carbohydrates and carbohydrate conjugates	M-H2O-H, M-H	C5H11O8P	49.7	56.5	-3.83475	2.42179	2.39169e-05	0.000184187	1.613	323495	200555	403447	310924	312363	308549	304903	300785	214990	201505	205259	181808	199355	200410
S-(3-Methylbutanoyl)-dihydrolipoamide-E	-0.752539	C15975	blue	sce00280	Valine, leucine and isoleucine degradation	1.01_291.1313n	314.123	1.00733	pos	HMDB0006867	Lipids and lipid-like molecules	Fatty Acyls	Fatty acyl thioesters	M+H, M+Na	C13H25NO2S2	36.9	1.38	-4.81123	4.42753	9.3485e-06	8.80959e-05	0.593558	592391	998034	766302	560657	536913	538332	591874	560268	1.00632e+06	1.01415e+06	1.15001e+06	914700	961511	941506
S-Lactoylglutathione	0.606365	C03451	red	sce00620	Pyruvate metabolism	3.96_360.0854m/z	360.085	3.96303	neg	HMDB0001066	Organic acids and derivatives	Carboxylic acids and derivatives	Amino acids, peptides, and analogues	M-H2O-H	C13H21N3O8S	44.5	35.1	-4.36771	1.64291	0.0104631	0.023712	1.52242	218386	143447	126386	188388	236091	232793	255737	270921	123402	163065	103200	151657	162695	156661
Saccharopine	-0.162511	C00449	blue	sce01230|sce00310|sce00300	Biosynthesis of amino acids|Lysine degradation|Lysine biosynthesis	0.73_276.1315n	277.139	0.726483	pos	383	Organic acids and derivatives	Carboxylic acids and derivatives	Amino acids, peptides, and analogues	M+H, M+Na	C11H20N2O6	56.8	91	-2.25783	1.24553	0.0167422	0.034862	0.893469	376617	421523	426496	385422	360498	368307	360069	358912	429083	426285	467242	421610	389603	395313
Shikimic acid	-3.27993	C00493	blue	sce01230|sce00400	Biosynthesis of amino acids|Phenylalanine, tyrosine and tryptophan biosynthesis	15.57_174.0531n	155.035	15.5722	neg	HMDB0003070	Organic oxygen compounds	Organooxygen compounds	Alcohols and polyols	M-H2O-H, M-H	C7H10O5	38.8	14.3	1.3684	1.77171	0.000597525	0.0023059	0.102954	8224.94	79889.7	13971	7693.29	4349.46	4178.36	10411.9	8745.62	112402	111013	101677	60198.8	22268.4	71779.4
Sphinganine	-0.392586	C00836	blue	sce00600	Sphingolipid metabolism	10.16_301.2975n	302.305	10.1636	pos	395	Organic nitrogen compounds	Organonitrogen compounds	Amines	M+H, M+Na, M+H-H2O	C18H39NO2	54.6	77.6	-1.96585	3.33161	0.00712549	0.017303	0.761763	917905	1.20498e+06	678468	950327	1.04593e+06	883376	782277	1.16705e+06	1.36225e+06	1.11414e+06	1.17477e+06	1.28118e+06	1.06137e+06	1.23615e+06
Stachyose	-0.747208	C01613	blue	sce00052	Galactose metabolism	0.82_666.2216n	711.22	0.823367	neg	HMDB0003553	Organic oxygen compounds	Organooxygen compounds	Carbohydrates and carbohydrate conjugates	M-H, M+FA-H	C24H42O21	37.7	0	-0.325971	2.00703	1.48976e-06	2.14915e-05	0.595755	119432	200472	128627	102997	132334	105171	130721	116744	207927	195536	214193	215369	177536	192272
trans-Cinnamic acid	0.298805	C00423	red	sce00360|sce00130	Phenylalanine metabolism|Ubiquinone and other terpenoid-quinone biosynthesis	2.50_148.0523n	166.086	2.49512	pos	63104	Phenylpropanoids and polyketides	Cinnamic acids and derivatives	Cinnamic acids	M+H-H2O, M+NH4, M+H	C9H8O2	45.9	30.9	-0.538595	4.64335	0.00709271	0.0172363	1.23013	3.03144e+06	2.46433e+06	3.78411e+06	2.95037e+06	2.92572e+06	2.89202e+06	2.88437e+06	2.75202e+06	2.63101e+06	2.43299e+06	2.62741e+06	2.20518e+06	2.34065e+06	2.54875e+06
UDP-D-galacturonate	0.469595	C00617	red	sce00520	Amino sugar and nucleotide sugar metabolism	0.77_579.0266m/z	579.027	0.772067	neg	HMDB0012302	Nucleosides, nucleotides, and analogues	Pyrimidine nucleotides	Pyrimidine nucleotide sugars	M-H	C15H22N2O18P2	37.9	0	-0.752621	3.03947	0.000542892	0.0021429	1.38472	759644	548590	940616	745397	697840	686695	765088	722231	534305	567883	631173	527427	511699	519055
UDP-glucose	0.254651	C00029	red	sce00052|sce00520|sce00040|sce00240|sce00561|sce00500	Galactose metabolism|Amino sugar and nucleotide sugar metabolism|Pentose and glucuronate interconversions|Pyrimidine metabolism|Glycerolipid metabolism|Starch and sucrose metabolism	0.79_565.0471m/z	565.047	0.78915	neg	3598	Nucleosides, nucleotides, and analogues	Pyrimidine nucleotides	Pyrimidine nucleotide sugars	M-H	C15H24N2O17P2	57.8	92.1	-1.16478	5.44732	0.00607049	0.0151521	1.19305	4.78946e+06	4.01448e+06	5.76766e+06	4.70505e+06	4.59345e+06	4.41218e+06	4.77147e+06	4.48696e+06	4.03042e+06	4.11199e+06	4.41739e+06	3.88725e+06	3.82363e+06	3.81619e+06
UDP-N-acetyl-D-mannosamine	-0.993789	C01170	blue	sce00520	Amino sugar and nucleotide sugar metabolism	1.01_652.0802m/z	652.08	1.01153	neg	63222	Nucleosides, nucleotides, and analogues	Pyrimidine nucleotides	Pyrimidine nucleotide sugars	M+FA-H	C17H27N3O17P2	37.8	0	0.746297	1.31933	1.76586e-05	0.00014533	0.502157	36602.4	72890.2	39905.3	35203.4	37340.3	34737.7	37881.5	34546.1	93519.7	68782.7	59584.4	67428.7	72814.7	75211.3
Uridine	-0.742148	C00299	blue	sce00240	Pyrimidine metabolism	0.99_244.0693n	243.062	0.994283	neg	90	Nucleosides, nucleotides, and analogues	Pyrimidine nucleosides	Unclassified	M-H, M+FA-H	C9H12N2O6	55.4	80.2	-1.1472	2.85549	2.45732e-08	1.02388e-06	0.597849	239071	399886	233062	221680	242281	244099	254418	238886	382392	396457	386477	377625	428594	427769
Uridine 5'-diphosphate	0.192691	C00015	red	sce00240	Pyrimidine metabolism	0.79_404.0013n	405.009	0.794583	pos	HMDB0000295	Nucleosides, nucleotides, and analogues	Pyrimidine nucleotides	Pyrimidine ribonucleotides	M+H, M+NH4	C9H14N2O12P2	38	0	-2.10183	1.31455	0.00746712	0.0179841	1.14289	362829	317465	408773	365796	369940	362857	337551	332056	306096	329287	342264	329419	293725	304003
Uridine diphosphate-N-acetylglucosamine	-1.3274	C00043	blue	sce00520	Amino sugar and nucleotide sugar metabolism	0.81_606.0738m/z	606.074	0.806233	neg	41549	Nucleosides, nucleotides, and analogues	Pyrimidine nucleotides	Pyrimidine nucleotide sugars	M-H	C17H27N3O17P2	54.6	75.7	-0.767669	16.0542	6.55179e-09	3.98147e-07	0.398486	3.34788e+06	8.4015e+06	4.40036e+06	3.3089e+06	3.37354e+06	2.99569e+06	3.00104e+06	3.00773e+06	8.67967e+06	8.56326e+06	8.95671e+06	8.14166e+06	8.341e+06	7.72671e+06
(+)-Gallocatechin	0.716052	C12127	red			1.01_307.0826m/z	307.083	1.00733	pos	HMDB0038365	Phenylpropanoids and polyketides	Flavonoids	Flavans	M+H	C15H14O7	38	6.67	4.55142	8.40362	0.000398122	0.00167728	1.64268	4.05124e+06	2.46624e+06	5.32524e+06	4.02886e+06	3.91925e+06	4.06883e+06	3.20938e+06	3.75586e+06	2.37358e+06	2.53708e+06	2.95487e+06	2.28106e+06	2.41956e+06	2.23125e+06
(+)-Prosopinine	-2.86701	C10167	blue			8.01_314.2682m/z	314.268	8.00625	pos	68170	Unclassified	Unclassified	Unclassified	M+H	C18H35NO3	54.1	77.8	-2.4891	1.74504	2.5018e-08	1.03779e-06	0.13707	9543.47	69624.7	7649.1	10040.9	10153.2	9592.22	9319.58	10505.8	58267.7	63543.8	65485.3	85118.2	71636.5	73696.8
3-Oxoadipic acid	-3.60654	C00846	blue			15.55_160.0374n	141.02	15.5546	neg	HMDB0000398	Organic acids and derivatives	Keto acids and derivatives	Medium-chain keto acids and derivatives	M-H2O-H, M-H	C6H8O5	39.7	1.94	1.11804	1.73127	0.000908026	0.00322804	0.0820963	6232.24	75913.8	9811.83	7103.2	2480.31	2964.68	8774.92	6258.51	104096	117379	92530.6	53046.6	18045.5	70385.3
Aspartylglycosamine	-0.926122	C04540	blue			0.73_318.1289m/z	318.129	0.726483	pos	HMDB0000489	Organic oxygen compounds	Organooxygen compounds	Carbohydrates and carbohydrate conjugates	M+H-H2O	C12H21N3O8	52.6	71.2	-2.03839	2.67502	0.000307737	0.00137583	0.526271	179163	340439	184025	212309	117132	185959	196649	178905	342284	295927	305723	370481	273639	454578
19-Hydroxy-8-O-methyltetrangulol	0.517524	C12400	red			0.77_379.0821m/z	379.082	0.772067	neg	63758	Unclassified	Unclassified	Unclassified	M+FA-H	C20H14O5	37.5	0	-0.719258	1.91196	0.00497741	0.0128779	1.4315	309245	216029	420296	256626	302911	308103	310649	256885	214549	198567	247960	212628	188630	233842
Sulfadoxine	-1.65966	C07630	blue			0.85_333.0625m/z	333.063	0.845667	pos	2542	Benzenoids	Benzene and substituted derivatives	Benzenesulfonamides	M+Na	C12H14N4O4S	36	0	-0.88019	1.14052	1.51841e-06	2.18106e-05	0.316513	12224.3	38621.8	14978.5	12594.6	9164.83	12405.2	13746.5	10456.2	37044.3	33324.9	48771.2	36292	42891.6	33406.7
Bis-D-fructose 2',1:2,1'-dianhydride	-0.521595	C04333	blue			0.84_324.1053n	369.103	0.840433	neg	66164	Unclassified	Unclassified	Unclassified	M-H, M+FA-H	C12H20O10	38.7	0	-1.07574	1.3567	4.26136e-07	8.25905e-06	0.696601	84823.4	121768	96360.7	81796.1	83907.2	81676.6	86618.1	78582	117985	118266	128360	118901	119778	127315
Cajanol	-0.854957	C10204	blue			0.69_355.0569m/z	355.057	0.692433	pos	HMDB0033924	Phenylpropanoids and polyketides	Isoflavonoids	O-methylated isoflavonoids	M+K	C17H16O6	36.4	0	-3.06334	1.18108	0.000140302	0.000738144	0.552882	37683.9	68159.1	38266.6	36971	34360.1	36018.6	37793.4	42693.9	54019.5	65109.1	81871.9	84078.8	58954.9	64920.6
2-Methylacetophenone	1.16794	C07874	red			9.85_421.2265m/z	421.227	9.8525	neg	HMDB0032386	Lipids and lipid-like molecules	Fatty Acyls	Fatty acid esters	M-H	C20H38O7S	47.7	42.5	-0.0115174	3.50965	0.0336285	0.0623131	2.24691	700954	311963	4995.07	646460	922627	898828	878419	854395	5369.55	322807	372138	352883	426518	392063
Ceftriaxone	-0.996734	C06683	blue			4.24_599.0436m/z	599.044	4.2352	neg	HMDB0015343	Organoheterocyclic compounds	Lactams	Beta lactams	M+FA-H	C18H18N8O7S3	38.4	16.1	-1.2039	1.60321	0.00123109	0.00413632	0.501133	61100.1	121924	105626	49433.8	45985.2	46714.5	72650.4	46190.3	158462	114096	134154	88705.1	115792	120333
Cerulenin	-0.446763	C12058	blue			1.01_241.1541m/z	241.154	1.00733	pos	LMFA08010013	Lipids and lipid-like molecules	Fatty Acyls	Fatty amides	M+NH4	C12H17NO3	43	20.2	-2.3468	4.53801	0.000493269	0.00198367	0.733687	1.29645e+06	1.76703e+06	1.68877e+06	1.26833e+06	1.22958e+06	1.21912e+06	1.22329e+06	1.1496e+06	1.88881e+06	1.78855e+06	1.90396e+06	1.64118e+06	1.63606e+06	1.74363e+06
3-(3,5-Diiodo-4-hydroxyphenyl)lactate	-0.321102	C04367	blue			13.91_478.8473m/z	478.847	13.9097	neg	HMDB0059636	Phenylpropanoids and polyketides	Phenylpropanoic acids	Unclassified	M+FA-H	C9H8I2O4	38.6	0	-4.95591	1.25953	0.00306079	0.0086525	0.800458	159233	198928	180520	165406	170433	161923	136451	140667	226131	205741	196339	199738	195837	169781
3-hydroxy-5-methoxy-6-prenylstilbene-2-carboxylic acid	-3.01061	C10264	blue			3.83_356.1811m/z	356.181	3.8328	pos	LMPK13090009	Lipids and lipid-like molecules	Polyketides	Aromatic polyketides	M+NH4	C21H22O4	47.9	60	-13.5474	1.86459	1.7103e-07	4.22888e-06	0.124084	9798.84	78969.3	9096.47	9779.9	17221.5	13488.4	3635.53	5571.2	101660	68518.4	67506.5	76881	78200.2	81049.6
3-Keto-scyllo-inosamine	-2.80432	C17576	blue			15.55_177.0639n	158.046	15.5546	neg	71787	Unclassified	Unclassified	Unclassified	M-H2O-H, M-H	C6H11NO5	38.2	0	1.20656	1.24297	0.000550146	0.00216587	0.143158	5871.16	41011.8	11154.9	4762.27	3446.53	2814.75	6836.17	6212.3	57626.4	53965	52151.2	36153.8	12795.7	33378.5
DL-Acetylcarnitine	-0.222056	C02571	blue			1.01_203.1155n	204.123	1.00733	pos	LMFA07070060	Lipids and lipid-like molecules	Fatty Acyls	Fatty esters	M+H, M+Na	C9H17NO4	45.7	32	-1.51173	1.91867	0.0327831	0.0609763	0.857343	690144	804980	832312	650542	688574	638159	717497	613781	917082	869926	841163	725191	745995	730525
9R,10S-EpOME	1.55552	C14825	red			11.30_296.2344n	297.242	11.301	pos	43441	Lipids and lipid-like molecules	Fatty Acyls	Fatty acids and conjugates	M+H, M+Na	C18H32O3	57	92.6	-2.47466	2.22753	6.93266e-06	7.0254e-05	2.9394	155295	52832.2	104279	177202	184189	161736	143777	160586	46593.6	55471.9	42599.1	53054.4	58764.1	60510.4
Cyanidin	2.61892	C05905	red			6.28_332.0563m/z	332.056	6.2796	neg	LMPK12010002	Lipids and lipid-like molecules	Polyketides	Flavonoids	M+FA-H	C15H11O6+	39.7	12.3	8.70467	1.02994	7.3621e-09	4.39014e-07	6.14289	24892.5	4052.25	28231.9	24096.3	20820.2	22591.7	27145.6	26469.2	4434	4079.62	3713.63	3475.24	4274.65	4336.34
3,4-dihydroxy-9,10-secoandrosta-1,3,5(10)-triene-9,17-dione	1.39107	C04793	red			10.67_297.1526m/z	297.153	10.6717	neg	LMST02020062	Lipids and lipid-like molecules	Sterol Lipids	Steroids	M-H2O-H	C19H24O4	36.9	0.0708	9.50407	1.69071	3.22003e-08	1.23821e-06	2.62274	91091	34731.2	75384.9	94678.2	97928.8	95453	92769.4	90331.5	29428.5	34433.5	30701.7	37704.2	35593.5	40526
3'-Amino-3'-deoxy-AMP	-0.568444	C07026	blue			0.74_391.0757m/z	391.076	0.738017	neg	64574	Unclassified	Unclassified	Unclassified	M+FA-H	C10H15N6O6P	36.9	0	-4.64283	1.41913	8.82588e-05	0.000510333	0.674344	90119.4	133640	80922.8	90238.7	80435	95178.7	92938	101003	138661	122184	125823	116853	156804	141516
Miglitol	-0.190323	C07708	blue			15.55_207.1117n	190.108	15.5542	pos	HMDB0014634	Organoheterocyclic compounds	Piperidines	Unclassified	M+H-H2O, M+H	C8H17NO5	41.4	14.3	4.93739	1.4804	0.0169236	0.0351718	0.87641	436763	498355	422881	485624	490277	367444	420555	433797	470964	484941	543038	514165	490878	486143
Limonene-1,2-diol	-0.624512	C07276	blue			0.46_170.1304n	153.127	0.462933	pos	LMPR0102090016	Lipids and lipid-like molecules	Prenol lipids	Isoprenoids	M+H-H2O, M+H	C10H18O2	49.2	50	-1.77122	1.67148	8.33446e-06	8.10507e-05	0.648639	106146	163644	84315.2	106807	110457	112048	107453	115794	165615	180625	171924	164813	154021	144865
4,4-Difluoro-17beta-hydroxyandrost-5-en-3-one propionate	0.245339	C15112	red			8.51_380.2171n	379.21	8.50693	neg	70604	Unclassified	Unclassified	Unclassified	M-H, M+FA-H	C22H30F2O3	38.4	0	2.05501	1.76601	0.00973795	0.0223687	1.18537	533814	450335	598406	530284	545414	536507	520057	472217	438708	436484	396957	408094	508927	512839
Deoxyvasicinone	0.943314	C10659	red			4.63_169.0760m/z	169.076	4.63343	pos	68472	Unclassified	Unclassified	Unclassified	M+H-H2O	C11H10N2O	37.6	0	-0.316342	1.69119	8.76525e-05	0.000507605	1.92294	127725	66421.5	86358.6	141964	133209	152648	127316	124851	55396.8	65233.8	61695.3	74178.4	69003.5	73021.5
Allocryptopine	-1.77961	C02134	blue			5.37_387.1907m/z	387.191	5.36713	pos	64376	Unclassified	Unclassified	Unclassified	M+NH4	C21H23NO5	38.8	0	-2.0952	1.18307	4.05161e-06	4.67711e-05	0.291263	11806.7	40536.2	7728.78	15884.7	6751.25	15628.8	9302.49	15544.2	39953	43633.8	36289.1	31454.7	50508.4	41378.2
5-Hydroxytryptophan	-1.083	C01017	blue			1.15_221.0917m/z	221.092	1.1471	pos	65553	Unclassified	Unclassified	Unclassified	M+H	C11H12N2O3	54	73.8	-1.73888	1.07511	7.6712e-07	1.27942e-05	0.472046	20827.4	44121.6	25512.5	20400.8	19577.6	20273.2	19937.7	19262.6	42211.8	42939.9	50173	45552.2	36522.3	47330.2
5'-Deoxyadenosine	-0.567651	C05198	blue			1.01_274.0915m/z	274.092	1.00733	pos	HMDB0001983	Nucleosides, nucleotides, and analogues	5'-deoxyribonucleosides	Unclassified	M+Na	C10H13N5O3	38.9	0	1.85238	1.93463	2.54681e-06	3.28576e-05	0.674714	158116	234345	177866	153320	164774	151235	161835	139664	242290	249662	239527	208316	239008	227265
7,4'-Dihydroxyflavan	-3.3208	C09641	blue			15.68_242.0911n	223.073	15.6812	neg	LMPK12020233	Lipids and lipid-like molecules	Polyketides	Flavonoids	M-H2O-H, M-H	C15H14O3	41.5	27.7	-13.3472	1.5396	0.00203998	0.00625048	0.100078	6365.61	63606.5	14271.5	4558.79	3498.14	2902.29	6379.08	6583.88	108754	71593.6	91595.3	48055.5	16748.5	44892.3
Anhydrorhodovibrin	0.686707	C15877	red			12.14_566.4379n	584.472	12.1432	pos	LMPR01070135	Lipids and lipid-like molecules	Prenol lipids	Isoprenoids	M+NH4, M+Na	C41H58O	39.5	29.9	-19.1191	2.00769	0.000598215	0.00230817	1.6096	243843	151492	158890	255852	267857	276103	247548	256806	128089	149453	136965	168443	157411	168593
Antheraxanthin	0.589307	C08579	red			10.60_584.4117n	602.446	10.6008	pos	LMPR01070262	Lipids and lipid-like molecules	Prenol lipids	Isoprenoids	M+NH4, M+Na, M+H	C40H56O3	37.5	17.9	-19.2362	1.48809	7.31673e-05	0.000442265	1.50452	142183	94503.4	172963	132776	129320	130553	148587	138898	102167	92807.4	99730.7	87096.7	85601.9	99616.9
Propionylcarnitine	0.91642	C03017	red			0.76_235.1646m/z	235.165	0.760533	pos	LMFA07070105	Lipids and lipid-like molecules	Fatty Acyls	Fatty esters	M+NH4	C10H19NO4	39	0.228	-2.78017	5.49895	0.0336623	0.0623655	1.88743	1.99693e+06	1.05802e+06	3.84226e+06	1.81363e+06	1.60466e+06	1.69592e+06	1.65464e+06	1.37048e+06	1.19639e+06	940565	1.32796e+06	873622	880436	1.12914e+06
Estrone 3-glucuronide	-1.12133	C11133	blue			5.10_427.1736m/z	427.174	5.10032	neg	LMST05010011	Lipids and lipid-like molecules	Sterol Lipids	Steroid conjugates	M-H2O-H	C24H30O8	42.6	29.2	-5.85283	1.48547	1.18332e-07	3.19441e-06	0.459671	37354.1	81262.6	51626.2	34967.9	35363.8	35412.1	36018.2	30736.4	85238.5	80213.8	85586.3	77017.3	77422.4	82097.5
Fluvastatin	-3.01073	C07014	blue			4.63_411.1826n	412.19	4.63343	pos	HMDB0015227	Organoheterocyclic compounds	Pyrroles	Substituted pyrroles	M+H, M+Na	C24H26FNO4	49.4	60.3	-4.71727	2.72215	0.000297224	0.00133568	0.124074	23298	187775	3039.79	9513.51	109226	11706.1	1097.4	5205.37	277903	134416	166972	224656	113226	209476
Xamoterol	-4.09694	C11775	blue			3.15_340.1861m/z	340.186	3.14552	pos	69212	Unclassified	Unclassified	Unclassified	M+H	C16H25N3O5	39.6	4.95	-1.85239	2.77173	1.24848e-09	1.22559e-07	0.0584385	9311.8	159344	16696.3	10636	5168.68	9695	3760.53	9914.27	162043	147303	189810	142062	160587	154257
Adipic acid	1.52041	C06104	red			0.76_146.0578n	147.065	0.760533	pos	HMDB0000448	Lipids and lipid-like molecules	Fatty Acyls	Fatty acids and conjugates	M+H-H2O, M+H	C6H10O4	38.6	0	-0.952907	1.17469	1.14928e-11	5.53832e-09	2.86872	41060.9	14313.3	43343.9	41949.2	40930.1	40144.4	40155.2	39842.6	13593.3	15766.2	14056.8	16047.3	12411.4	14004.7
Aldosterone	2.92141	C01780	red			8.71_341.1789m/z	341.179	8.70898	neg	LMST02030026	Lipids and lipid-like molecules	Sterol Lipids	Steroids	M-H2O-H	C21H28O5	38.7	7.77	8.60834	1.39246	2.6314e-09	2.07661e-07	7.57584	43846.1	5787.63	40391.8	39271.2	41204.7	42862.6	48849.5	50497	5341.14	5054.55	5242.78	5505.33	6615.65	6966.31
Glutamyl-Glutamate	-1.82531	C01425	blue			0.99_319.0781m/z	319.078	0.994283	neg	85732	Unclassified	Unclassified	Unclassified	M+FA-H	C10H14N2O7-2	38.4	0	-0.64348	1.22283	2.36107e-08	9.97684e-07	0.28218	11582.2	41045.5	17159.1	11181.6	9949.04	10297.1	11018.1	9888.29	44836.3	40561.9	45610.6	38191.1	36115.1	40958.1
Oxaprozin	-1.60959	C07356	blue			1.01_276.1008m/z	276.101	1.00733	pos	HMDB0015126	Organoheterocyclic compounds	Azoles	Oxazoles	M+H-H2O	C18H15NO3	37.9	0	-3.6886	1.63087	1.41203e-05	0.000121879	0.327692	26959.2	82270	17243.5	27342.1	55077.3	30033.2	12760.6	19298.5	85010.3	69139.4	78160.7	93566.2	81581.9	86161.4
alpha-Cryptoxanthin	0.705375	C15981	red			11.46_570.4557m/z	570.456	11.4561	pos	LMPR01070268	Lipids and lipid-like molecules	Prenol lipids	Isoprenoids	M+NH4	C40H56O	41.6	40.7	-20.2905	3.84264	0.000299105	0.00134227	1.63057	855946	524937	651384	760596	981720	1.00271e+06	774756	964509	464762	504243	544064	544064	554429	538061
Granisetron	-2.0209	C07023	blue			0.83_351.1589m/z	351.159	0.828633	pos	3139	Organoheterocyclic compounds	Benzopyrazoles	Indazoles	M+K	C18H24N4O	37.5	0	2.2246	1.31107	5.09208e-09	3.36973e-07	0.246405	11056.7	44871.8	13376.3	13569.5	9751.43	13124.8	9285.76	7232.11	46747.8	42655.9	42255.9	49062.8	40171.4	48337.2
Amylopectin	-1.56396	C00317	blue			0.99_828.2742n	873.272	0.994283	neg	3696	Organic oxygen compounds	Organooxygen compounds	Carbohydrates and carbohydrate conjugates	M-H, M+FA-H	C30H52O26	36.9	0	-0.623085	1.92097	4.85994e-08	1.65027e-06	0.338221	37311.9	110318	44202.7	41081.6	30806	34777.8	36026.5	36976.8	106789	107609	116095	122742	90737.5	117934
Philanthotoxin 343	-2.19183	C13806	blue			9.73_435.3189n	453.347	9.728	pos	69713	Unclassified	Unclassified	Unclassified	M+H-H2O, M+NH4	C23H41N5O3	37.6	0	-4.58856	4.89505	6.35632e-08	2.05663e-06	0.218873	133094	608088	74692.5	151022	148217	148630	133974	142027	511382	625032	511772	654207	685479	660657
Nandrolone decanoate	1.37076	C08154	red			13.46_451.3175m/z	451.318	13.4612	pos	1433	Lipids and lipid-like molecules	Steroids and steroid derivatives	Steroid esters	M+Na	C28H44O3	39.3	0	-1.7849	1.18599	3.10035e-05	0.000225129	2.58607	48406.3	18718.1	30106.3	54491	49390.4	56002.5	45030.1	55417.2	18048.2	16704.3	16237.3	22372.5	18858.1	20088
Procarbazine	-1.16032	C07402	blue			0.47_220.1462m/z	220.146	0.467167	neg	2105	Benzenoids	Benzene and substituted derivatives	Benzoic acids and derivatives	M-H	C12H19N3O	39	0	3.03877	1.50504	0.0170554	0.0353951	0.447413	52694.6	117776	100307	101653	107101	2664.38	1816.81	2625.63	109913	117931	113826	127418	128184	109384
Streptidine 6-phosphate	-3.73586	C01121	blue			4.13_360.1404m/z	360.14	4.13108	pos	64559	Unclassified	Unclassified	Unclassified	M+NH4	C8H19N6O7P	38.5	0	3.63653	1.62091	0.000405517	0.00170084	0.0750577	4800.59	63958.6	1686.42	1577.83	21607.7	2510.77	501.785	919.021	80179.3	36038.7	76187.4	85369.2	24170.3	81806.8
beta-Cryptoxanthin	0.691083	C08591	red			11.82_552.4226n	570.456	11.8158	pos	LMPR01070269	Lipids and lipid-like molecules	Prenol lipids	Isoprenoids	M+H, M+K, M+NH4, M+Na	C40H56O	36.8	13.9	-19.0131	9.46039	0.000180787	0.000904494	1.6145	5.17256e+06	3.20382e+06	3.67208e+06	5.55211e+06	5.5132e+06	5.61641e+06	5.25073e+06	5.43083e+06	2.64587e+06	3.10569e+06	2.92972e+06	3.46215e+06	3.42638e+06	3.65313e+06
Kolaflavanone	0.906824	C09761	red			1.01_633.1263m/z	633.126	1.01153	neg	47515	Unclassified	Unclassified	Unclassified	M+FA-H	C31H24O12	37.4	0	2.24125	2.14157	7.77557e-07	1.29259e-05	1.87491	197541	105360	189799	197019	193660	218841	166676	219254	106784	104254	115323	94133.7	105128	106540
Tomatidine	-1.22833	C10826	blue			7.07_398.3410m/z	398.341	7.06652	pos	HMDB0034731	Lipids and lipid-like molecules	Steroids and steroid derivatives	Steroidal alkaloids	M+H-H2O	C27H45NO2	42	17.2	-1.83673	1.45392	2.21184e-06	2.94103e-05	0.426811	32084.5	75172.7	23369.8	35343	34916.1	34643.4	33256.7	30978.1	61993.3	72070.8	69035.2	86919.4	74220.2	86797.5
Kanokoside A	2.61792	C17428	red			0.81_457.1695m/z	457.169	0.806233	neg	HMDB0035635	Organic oxygen compounds	Organooxygen compounds	Carbohydrates and carbohydrate conjugates	M-H2O-H	C21H32O12	40.2	9.98	-4.31937	1.09088	9.12119e-05	0.00052396	6.13863	30335.7	4941.77	35383.4	32070.8	15093.1	35448.8	39823.7	24194.2	3067.38	8981.88	9769.53	1.72686e-06	2203.13	5628.68
Capsiate	-0.341258	C20203	blue			1.89_324.2163m/z	324.216	1.89027	pos	HMDB0034780	Benzenoids	Phenols	Methoxyphenols	M+NH4	C18H26O4	41.4	13.5	-1.93098	3.37591	0.00137799	0.0045324	0.789353	1.01328e+06	1.28369e+06	756546	1.10847e+06	1.02214e+06	1.023e+06	1.07886e+06	1.09068e+06	1.21212e+06	1.28949e+06	1.22096e+06	1.38955e+06	1.35968e+06	1.23033e+06
SC-58125	-1.28078	C11705	blue			1.94_365.0358m/z	365.036	1.94468	neg	64855	Unclassified	Unclassified	Unclassified	M-H2O-H	C17H12F4N2O2S	37	0	-4.99766	15.3346	1.4721e-07	3.80179e-06	0.411574	3.27527e+06	7.95791e+06	4.50768e+06	3.07406e+06	3.14643e+06	2.93614e+06	3.19355e+06	2.79377e+06	8.01924e+06	7.30326e+06	8.04365e+06	7.18104e+06	8.32323e+06	8.87706e+06
Tuberculostearic acid	0.450597	C16794	red			9.98_316.3204m/z	316.32	9.97585	pos	LMFA01020015	Lipids and lipid-like molecules	Fatty Acyls	Fatty Acids and Conjugates	M+NH4	C19H38O2	44.3	26.7	-1.87232	1.45986	0.00409248	0.0109524	1.36661	202282	148017	179609	211008	198608	223269	161001	240194	163824	160581	110777	141494	143400	168029
Chrysophanic acid 9-anthrone	-0.600124	C10314	blue			0.73_240.0775n	258.109	0.726483	pos	LMPK13040005	Lipids and lipid-like molecules	Polyketides	Aromatic polyketides	M+H-H2O, M+NH4	C15H12O3	39.1	7.83	-4.60003	13.2568	6.92426e-07	1.18719e-05	0.659697	6.83835e+06	1.03659e+07	7.88682e+06	6.5136e+06	6.69881e+06	6.53983e+06	6.68657e+06	6.70448e+06	1.07567e+07	1.05376e+07	1.12458e+07	1.01492e+07	9.82074e+06	9.68537e+06
Cis-zeatin	-0.224982	C15545	blue			15.95_220.1189m/z	220.119	15.9521	pos	HMDB0012204	Organoheterocyclic compounds	Imidazopyrimidines	Purines and purine derivatives	M+H	C10H13N5O	38.5	0	-1.7117	1.01697	0.00151379	0.0048875	0.855606	145554	170118	134424	157620	156366	140523	139125	145263	167083	178461	179577	168810	174709	152065
Protorifamycin I	2.19349	C12246	red			10.00_620.3008m/z	620.301	9.99968	neg	LMPK05000007	Lipids and lipid-like molecules	Polyketides	Ansamycins and related polyketides	M-H2O-H	C35H45NO10	45.3	51.4	22.2948	2.63831	3.58281e-07	7.35028e-06	4.57412	178702	39068.1	122334	181122	205536	187831	188587	186804	40223	40925.4	44162.6	41379.5	34881.8	32836.5
Quillaic acid	0.775205	C08972	red			12.62_504.3677m/z	504.368	12.6196	pos	LMPR0106150037	Lipids and lipid-like molecules	Prenol lipids	Isoprenoids	M+NH4	C30H46O5	56.3	86	-1.26467	1.34068	0.000134362	0.000711727	1.71143	94001.2	54925.5	74150.5	104937	96919.8	106429	84288.2	97283.5	51836.6	46864.4	55469.1	72595.3	44908.2	57879.1
Sufentanil	0.400048	C08022	red			10.81_431.2024m/z	431.202	10.8104	neg	2524	Benzenoids	Benzene and substituted derivatives	Anilides	M+FA-H	C22H30N2O2S	37.2	0	3.55201	1.16149	3.94703e-05	0.000271969	1.31955	119174	90314.4	108368	122015	134111	114408	115449	120695	86795	94615.4	84629.7	87603.7	98051.7	90190.8
Gibberellin A9	1.05205	C11863	red			11.23_297.1528m/z	297.153	11.2302	neg	LMPR0104170020	Lipids and lipid-like molecules	Prenol lipids	Isoprenoids	M-H2O-H	C19H24O4	36.9	0.00879	10.0244	2.65157	8.142e-07	1.33823e-05	2.07347	273218	131768	218970	286156	287209	289257	275502	282211	114171	132633	109533	143063	134955	156254
Glepidotin C	1.36414	C10259	red			10.94_297.1528m/z	297.153	10.936	neg	LMPK13090037	Lipids and lipid-like molecules	Polyketides	Aromatic polyketides	M-H	C19H22O3	36.7	0.0159	10.6079	2.04504	5.72172e-07	1.03342e-05	2.57422	137068	53246.3	105802	140017	149746	150728	137519	138596	42664.4	51477.9	44334.3	59466.8	58851.8	62682.9
Oxymorphone	5.33341	C08019	red			2.01_319.1646m/z	319.165	2.00663	pos	HMDB0015323	Benzenoids	Phenanthrenes and derivatives	Unclassified	M+NH4	C17H19NO4	50	56.5	-2.15939	1.51133	5.71329e-05	0.000365228	40.3195	49653.4	1231.5	76123.1	49326.1	49131.6	45095	57094.8	21149.4	1285.77	1351.94	1974.33	457.571	1287	1032.37
Triacetin	3.25034	D00384	red			0.79_236.1123m/z	236.112	0.794583	pos	HMDB0029592	Lipids and lipid-like molecules	Glycerolipids	Triradylcglycerols	M+NH4	C9H14O6	37.8	0	-2.48147	1.10994	2.00682e-05	0.0001601	9.51591	29151	3063.4	21522.6	24074.6	24350.6	25627.4	37460.5	41870.5	4529.85	2140.69	2297.07	1033.36	4468.5	3910.93
Dihydrochelirubine	1.73702	C05194	red			0.82_362.1025m/z	362.103	0.823367	neg	64387	Unclassified	Unclassified	Unclassified	M-H	C21H17NO5	37.6	0	-2.42725	1.34578	1.06532e-05	9.78837e-05	3.33345	53553.4	16065.5	71895.8	50129.5	40537.4	48268.6	56617.1	53872.1	11855.8	20212.9	20049.5	14316.7	19020.8	10937
Muramic acid	0.496988	C06470	red			0.76_251.1001n	252.107	0.760533	pos	3381	Organic oxygen compounds	Organooxygen compounds	Carbohydrates and carbohydrate conjugates	M+H-H2O, M+H	C9H17NO7	38.4	0	-1.70501	2.25073	6.91736e-06	7.01618e-05	1.41126	359688	254869	320190	344130	369553	379982	359574	384700	278542	271404	241147	236607	261684	239833
L-Carnitine	-1.37209	C00318	blue			0.74_162.1121m/z	162.112	0.743517	pos	34532	Organic nitrogen compounds	Organonitrogen compounds	Quaternary ammonium salts	M+H	C7H15NO3	54.5	76.9	-2.24	4.68107	1.67334e-11	7.28836e-09	0.386331	267492	692391	279503	259324	257197	265084	270225	273622	703415	702018	736367	684348	643177	685022
PC(18:2(2E,4E)/0:0)	1.11061					10.75_564.3301m/z	564.33	10.7498	neg	LMGP01050034	Lipids and lipid-like molecules	Glycerophospholipids	Glycerophosphocholines	M+FA-H	C26H50NO7P	57.8	91.7	-1.1653	22.3938	3.06176e-05	0.000223192	2.15937	1.96897e+07	9.11824e+06	1.38495e+07	2.00493e+07	1.97198e+07	2.19015e+07	2.0972e+07	2.16459e+07	6.50628e+06	7.97758e+06	7.68749e+06	1.01688e+07	1.04951e+07	1.18741e+07
PA(O-16:0/18:3(9Z,12Z,15Z))	0.783756					11.42_656.4680n	674.502	11.4218	pos	LMGP10020079	Lipids and lipid-like molecules	Glycerophospholipids	Glycerophosphates	M+NH4, M+Na, M+K, M+H	C37H69O7P	39.3	16	-15.3788	22.283	1.50029e-08	7.15108e-07	1.72161	2.33256e+07	1.35487e+07	2.08998e+07	2.304e+07	2.35701e+07	2.38857e+07	2.41505e+07	2.44073e+07	1.25517e+07	1.30548e+07	1.33931e+07	1.36622e+07	1.41521e+07	1.44783e+07
PC(7:0/8:0)[U]	0.941709					10.74_495.2951n	478.292	10.7388	pos	39975	Unclassified	Unclassified	Unclassified	M+H-H2O, M+Na	C23H46NO8P	39.3	0	-2.04374	21.7845	0.000206501	0.00100387	1.9208	2.1913e+07	1.14082e+07	1.44745e+07	2.24795e+07	2.13602e+07	2.37636e+07	2.40704e+07	2.53297e+07	8.2959e+06	9.7686e+06	1.03331e+07	1.32017e+07	1.23393e+07	1.45109e+07
PA(14:0/22:2(13Z,16Z))	0.920307					11.40_700.4940n	718.528	11.4046	pos	LMGP10010105	Lipids and lipid-like molecules	Glycerophospholipids	Glycerophosphates	M+NH4, M+Na, M+K, M+H	C39H73O8P	40.3	19.8	-14.7053	21.6001	9.30667e-10	1.0134e-07	1.89252	1.9278e+07	1.01864e+07	1.78222e+07	1.90642e+07	1.91976e+07	2.02172e+07	1.97309e+07	1.9636e+07	9.37408e+06	9.61559e+06	1.00994e+07	1.04245e+07	1.09266e+07	1.06785e+07
[3-(3-{[3,4-dihydroxy-5-(hydroxymethyl)oxolan-2-yl]oxy}-5,7-dihydroxy-4-oxo-3,4-dihydro-2H-1-benzopyran-2-yl)phenyl]oxidanesulfonic acid	-1.14503					2.38_481.0468m/z	481.047	2.38193	neg	HMDB0132752	Phenylpropanoids and polyketides	Flavonoids	Flavonoid glycosides	M-H2O-H	C20H20O13S	37.6	1.81	4.42008	20.4762	7.05352e-07	1.20388e-05	0.45218	6.96493e+06	1.5403e+07	1.02272e+07	6.40548e+06	6.36651e+06	6.11575e+06	6.73385e+06	5.94082e+06	1.59845e+07	1.45798e+07	1.69281e+07	1.45255e+07	1.4661e+07	1.57392e+07
Demethylspheroidenone	0.487697					11.44_568.4169n	586.451	11.439	pos	LMPR01070152	Lipids and lipid-like molecules	Prenol lipids	Isoprenoids	M+NH4, M+Na, M+K, M+H	C40H56O2	41.6	37.6	-19.5737	20.0332	6.60779e-06	6.78421e-05	1.4022	2.87273e+07	2.04873e+07	2.44204e+07	2.9783e+07	2.94491e+07	3.04899e+07	2.93981e+07	2.88234e+07	1.93137e+07	1.95486e+07	2.02628e+07	2.11296e+07	2.12492e+07	2.14196e+07
PG(P-18:0/17:2(9Z,12Z))	1.02624					11.39_744.5196n	762.553	11.3873	pos	LMGP04030038	Lipids and lipid-like molecules	Glycerophospholipids	Glycerophosphoglycerols	M+NH4, M+K, M+Na, M+H	C41H77O9P	36.6	1.91	-14.6134	19.8794	1.962e-11	7.62013e-09	2.03671	1.50487e+07	7.38872e+06	1.44576e+07	1.4692e+07	1.50323e+07	1.55746e+07	1.53791e+07	1.51566e+07	6.90816e+06	6.97791e+06	7.25941e+06	7.57815e+06	7.6923e+06	7.9164e+06
LysoPE(18:2(9Z,12Z)/0:0)	0.951055					10.71_476.2778m/z	476.278	10.7115	neg	HMDB0011507	Lipids and lipid-like molecules	Glycerophospholipids	Glycerophosphoethanolamines	M-H	C23H44NO7P	57.6	89.9	-1.04663	18.5969	6.23122e-05	0.000390836	1.93329	1.53276e+07	7.92827e+06	1.10917e+07	1.54772e+07	1.4983e+07	1.68955e+07	1.65226e+07	1.69956e+07	5.79406e+06	6.92625e+06	6.92411e+06	8.83006e+06	9.02013e+06	1.0075e+07
1-O-(2R-hydroxy-tetradecyl)-sn-glycerol	0.227521					11.47_304.2605n	322.294	11.4732	pos	LMGL01020061	Lipids and lipid-like molecules	Glycerolipids	Monoradylglycerols	M+NH4, M+Na, M+H	C17H36O4	45.9	36.5	-2.82632	3.15235	0.0349552	0.064324	1.17082	2.14948e+06	1.83587e+06	1.62184e+06	2.28423e+06	2.33035e+06	2.27504e+06	2.18252e+06	2.20292e+06	1.59166e+06	1.78915e+06	1.69178e+06	2.00635e+06	1.94983e+06	1.98648e+06
PG(15:1(9Z)/22:1(11Z))	1.13272					11.37_788.5455n	806.579	11.3701	pos	LMGP04010188	Lipids and lipid-like molecules	Glycerophospholipids	Glycerophosphoglycerols	M+NH4, M+K, M+Na, M+H	C43H81O10P	40.4	21.3	-14.2342	16.8726	2.37736e-12	2.15379e-09	2.19272	1.01312e+07	4.62037e+06	1.01876e+07	9.76829e+06	9.98184e+06	1.03136e+07	1.03802e+07	1.01554e+07	4.45432e+06	4.3332e+06	4.60737e+06	4.67168e+06	4.58062e+06	5.07501e+06
(22E,24E,24bE)-1alpha,25-dihydroxy-26,27-dimethyl-22,23,24,24a,24b,24c-hexadehydro-24a,24b,24c-trihomovitamin D3	0.385462					11.47_480.3651n	498.399	11.4732	pos	LMST03020512	Lipids and lipid-like molecules	Sterol Lipids	Secosteroids	M+NH4, M+Na, M+K, M+H	C32H48O3	45.6	45.6	9.88476	16.2997	0.00117453	0.0039925	1.30628	2.6624e+07	2.03816e+07	2.0477e+07	2.83798e+07	2.73898e+07	2.93303e+07	2.68265e+07	2.73405e+07	1.82561e+07	2.01531e+07	1.97274e+07	2.06382e+07	2.17414e+07	2.17731e+07
Fenugreekine	-1.49837					0.82_662.1016m/z	662.102	0.823367	neg	93995	Nucleosides, nucleotides, and analogues	Purine nucleotides	Purine nucleotide sugars	M-H	C21H27N7O14P2	38.4	0	-0.389335	3.07274	1.30099e-11	6.01349e-09	0.353953	100519	283989	119047	103947	96163.4	100466	95104.1	88384.6	278854	279148	296341	283593	274597	291398
PG(O-16:0/18:3(9Z,12Z,15Z))	0.918745					10.98_730.5039n	748.538	10.9792	pos	LMGP04020077	Lipids and lipid-like molecules	Glycerophospholipids	Glycerophosphoglycerols	M+H, M+Na, M+NH4	C40H75O9P	36.3	2.21	-15.0381	1.87979	1.13163e-06	1.7271e-05	1.89047	150496	79607.9	179938	143274	142173	154368	146624	136601	74538.1	75575.4	89164.1	77621.6	75352.8	85395.2
{2-[5,7-dihydroxy-2-(4-hydroxyphenyl)-4-oxo-4H-chromen-8-yl]-4,5-dihydroxyoxan-3-yl}oxidanesulfonic acid	-1.1123					2.41_482.0537n	500.088	2.41307	pos	HMDB0127256	Phenylpropanoids and polyketides	Flavonoids	Flavonoid glycosides	M+NH4, M+K, M+Na, M+H	C20H18O12S	41	18.2	3.80292	14.9303	1.57985e-07	4.00245e-06	0.462556	3.82195e+06	8.26268e+06	4.92191e+06	3.63886e+06	3.50677e+06	3.67981e+06	3.75871e+06	3.42566e+06	8.34178e+06	7.9941e+06	9.45607e+06	7.69922e+06	7.75477e+06	8.33013e+06
[4-(7-hydroxy-8-methoxy-4-oxo-3,4-dihydro-2H-1-benzopyran-2-yl)phenyl]oxidanesulfonic acid	-1.32387					1.97_384.0765m/z	384.077	1.96825	pos	HMDB0133292	Phenylpropanoids and polyketides	Flavonoids	O-methylated flavonoids	M+NH4	C16H14O8S	45	39.6	4.79523	13.4488	1.5808e-08	7.42814e-07	0.399461	2.36874e+06	5.92984e+06	3.00459e+06	2.31565e+06	2.21833e+06	2.27883e+06	2.31497e+06	2.08007e+06	6.24291e+06	5.83617e+06	6.57574e+06	5.34102e+06	5.76778e+06	5.81539e+06
1-O-(2R-hydroxy-hexadecyl)-sn-glycerol	0.538933					11.87_332.2918n	350.326	11.8689	pos	LMGL01020063	Lipids and lipid-like molecules	Glycerolipids	Monoradylglycerols	M+NH4, M+Na, M+H	C19H40O4	42.4	19.1	-2.5603	3.0137	0.00286582	0.00821412	1.4529	723044	497657	474030	798187	774867	765446	763663	762070	403822	478070	438954	554126	529519	581449
Rollinecin A	-0.904962					15.32_624.4947n	647.484	15.3232	pos	86979	Lipids and lipid-like molecules	Fatty Acyls	Fatty alcohols	M+NH4, M+Na	C37H68O7	37.6	0	-2.9131	2.99864	0.00028886	0.00130509	0.534047	229760	430224	109644	240658	269825	249900	222916	285615	329241	407455	421859	513980	421299	487512
PIM1(18:0/14:0)	1.77237					10.71_953.5627m/z	953.563	10.7115	neg	LMGP15010014	Lipids and lipid-like molecules	Glycerophospholipids	Glycerophosphoinositolglycans	M-H2O-H	C47H89O18P	39.7	2.34	1.89078	9.98945	9.27948e-05	0.000530601	3.41616	3.04932e+06	892618	1.56336e+06	3.07529e+06	2.97833e+06	3.65673e+06	3.40876e+06	3.61347e+06	478056	767023	704606	919852	1.08245e+06	1.40372e+06
(R)-(+)-2-Pyrrolidone-5-carboxylic acid	-0.475403					0.73_129.0425n	147.076	0.726483	pos	63632	Unclassified	Unclassified	Unclassified	M+H, M+NH4	C5H7NO3	56.4	88.8	-1.02291	9.9613	4.15809e-06	4.76602e-05	0.719266	5.20871e+06	7.24171e+06	5.64116e+06	5.25507e+06	5.10283e+06	5.10775e+06	5.12465e+06	5.02082e+06	7.14995e+06	7.27454e+06	8.0941e+06	7.44021e+06	6.66823e+06	6.82322e+06
OG-PA	1.67464					13.27_595.2886m/z	595.289	13.2729	neg	LMGP20070021	Lipids and lipid-like molecules	Glycerophospholipids	Oxidized glycerophospholipids	M+FA-H	C26H47O10P	41.8	10.9	-0.503998	9.76373	0.000212059	0.00102561	3.1924	3.08457e+06	966222	1.52534e+06	3.0117e+06	2.8759e+06	3.40056e+06	3.72027e+06	3.97367e+06	583807	792338	776402	1.04749e+06	1.31436e+06	1.28294e+06
Avenoleic acid	0.77891					10.81_296.2348n	295.228	10.8104	neg	LMFA02000054	Lipids and lipid-like molecules	Fatty Acyls	Octadecanoids	M-H, M+FA-H	C18H32O3	55.5	81.4	-1.16821	9.63857	6.69683e-07	1.15885e-05	1.71583	4.46775e+06	2.60383e+06	3.94237e+06	4.64294e+06	4.79415e+06	4.69688e+06	4.22988e+06	4.50025e+06	2.2852e+06	2.59114e+06	2.29726e+06	2.73704e+06	2.86397e+06	2.84839e+06
Acetylcarnitine	-0.380062					0.85_204.1227m/z	204.123	0.845667	pos	956	Unclassified	Unclassified	Unclassified	M+H	C9H17NO4	47	39.1	-1.7946	2.92445	0.000437305	0.0018107	0.768405	648692	844207	762060	668905	642051	657284	610857	550998	904785	862370	920924	810719	765979	800463
Stoloniferone G	1.29902					11.32_460.3134n	478.347	11.3185	pos	LMST01031094	Lipids and lipid-like molecules	Sterol Lipids	Sterols	M+H, M+NH4	C28H44O5	36.1	8.56	-11.8982	9.39348	2.15095e-11	8.11948e-09	2.46061	2.87971e+06	1.17032e+06	3.05912e+06	2.87952e+06	2.72742e+06	2.88196e+06	2.90813e+06	2.8221e+06	1.13984e+06	1.1052e+06	1.26633e+06	1.11342e+06	1.13787e+06	1.25926e+06
PA(O-18:0/18:3(6Z,9Z,12Z))	0.908796					11.76_684.4994n	702.533	11.7622	pos	LMGP10020030	Lipids and lipid-like molecules	Glycerophospholipids	Glycerophosphates	M+NH4, M+Na, M+H	C39H73O7P	36.7	3.3	-14.6133	9.03342	1.12655e-06	1.72168e-05	1.87748	3.52075e+06	1.87525e+06	2.80776e+06	3.69813e+06	3.6272e+06	3.76199e+06	3.59114e+06	3.63828e+06	1.65546e+06	1.80803e+06	1.796e+06	1.93448e+06	1.93987e+06	2.11769e+06
OG-PE	1.54531					10.55_638.3307m/z	638.331	10.5481	neg	LMGP20020036	Lipids and lipid-like molecules	Glycerophospholipids	Oxidized glycerophospholipids	M+FA-H	C28H52NO10P	42.6	14.8	-0.667802	8.75872	0.000371067	0.00159242	2.91867	2.63428e+06	902562	1.20834e+06	2.59019e+06	2.53683e+06	3.09667e+06	3.13141e+06	3.24225e+06	655131	805650	577050	931307	1.2382e+06	1.20804e+06
PIM1(19:0/16:0)	1.69835					10.73_995.6098m/z	995.61	10.7308	neg	LMGP15010033	Lipids and lipid-like molecules	Glycerophospholipids	Glycerophosphoinositolglycans	M-H2O-H	C50H95O18P	39.4	3.19	1.98055	8.42359	0.000133379	0.000707139	3.24529	2.23236e+06	687876	1.16829e+06	2.28945e+06	2.08666e+06	2.70071e+06	2.62833e+06	2.52072e+06	379498	529440	442679	809187	923698	1.04275e+06
N-(3E-hexadecenoyl)-deoxysphing-4-enine-1-sulfonate	0.555342					11.44_600.4663m/z	600.466	11.439	pos	LMSP00000003	Lipids and lipid-like molecules	Sphingolipids	Other Sphingolipids	M+H	C34H65NO5S	50.1	65.8	1.16023	4.61818	7.65116e-07	1.2789e-05	1.46952	1.34049e+06	912195	1.18348e+06	1.33566e+06	1.33796e+06	1.43033e+06	1.35984e+06	1.39565e+06	852236	873274	908867	921221	933796	983779
PC(17:2(9Z,12Z)/18:1(9Z))	2.01541					10.75_814.5597m/z	814.56	10.7498	neg	LMGP01011562	Lipids and lipid-like molecules	Glycerophospholipids	Glycerophosphocholines	M+FA-H	C43H80NO8P	49	58	-0.867335	2.82522	8.9795e-06	8.56323e-05	4.04295	219457	54281.5	127826	218799	217994	252433	247285	252407	39616	53587.2	45526.6	59278.3	54404.9	73275.9
PA(16:1(9Z)/22:1(11Z))	0.999097					11.74_728.5253n	746.559	11.7439	pos	LMGP10010221	Lipids and lipid-like molecules	Glycerophospholipids	Glycerophosphates	M+NH4, M+Na	C41H77O8P	50.8	72.6	-14.0856	8.33979	2.05967e-07	4.82913e-06	1.99875	2.77063e+06	1.38618e+06	2.2668e+06	2.881e+06	2.79367e+06	2.9477e+06	2.86059e+06	2.87403e+06	1.25743e+06	1.33844e+06	1.31692e+06	1.42341e+06	1.43008e+06	1.55082e+06
PG(22:1(11Z)/22:6(4Z,7Z,10Z,13Z,16Z,19Z))	1.62798					11.34_876.5971n	894.631	11.3357	pos	LMGP04010755	Lipids and lipid-like molecules	Glycerophospholipids	Glycerophosphoglycerols	M+NH4, M+Na, M+K	C50H85O10P	52.4	80.6	10.3326	8.07181	4.34827e-11	1.29584e-08	3.0908	1.86893e+06	604676	1.95042e+06	1.73804e+06	1.78163e+06	1.91559e+06	1.92477e+06	1.90316e+06	536718	570325	680791	582018	589544	668658
PS(18:2(9Z,12Z)/0:0)	1.0524					11.31_520.2677m/z	520.268	11.3141	neg	LMGP03050011	Lipids and lipid-like molecules	Glycerophospholipids	Glycerophosphoserines	M-H	C24H44NO9P	58.5	94.3	-0.678485	7.6142	0.000378822	0.00161672	2.07398	2.51981e+06	1.21496e+06	1.45953e+06	2.48883e+06	2.39491e+06	2.98999e+06	2.90497e+06	2.88062e+06	881077	1.15024e+06	1.10226e+06	1.33113e+06	1.40996e+06	1.41511e+06
PG(P-20:0/17:2(9Z,12Z))	1.09281					11.72_772.5511n	790.585	11.725	pos	LMGP04030066	Lipids and lipid-like molecules	Glycerophospholipids	Glycerophosphoglycerols	M+NH4, M+Na	C43H81O9P	47.9	58.4	-13.9088	7.58225	2.53332e-08	1.04703e-06	2.13289	2.13011e+06	998696	1.8052e+06	2.21384e+06	2.13644e+06	2.26121e+06	2.18756e+06	2.17638e+06	904270	965754	967960	1.02623e+06	1.01842e+06	1.10954e+06
PA(18:2(9Z,12Z)/0:0)	1.13081					13.27_433.2358m/z	433.236	13.2729	neg	LMGP10050017	Lipids and lipid-like molecules	Glycerophospholipids	Glycerophosphates	M-H	C21H39O7P	56.6	87.5	-0.658548	7.4002	0.00341709	0.00947292	2.18981	2.53986e+06	1.15985e+06	1.11777e+06	2.45712e+06	2.41554e+06	2.86134e+06	3.08121e+06	3.30618e+06	719601	897381	823177	1.185e+06	1.74442e+06	1.58954e+06
8R,11S-DiHODE	0.312065					8.51_312.2298n	311.223	8.50693	neg	LMFA02000064	Lipids and lipid-like molecules	Fatty Acyls	Octadecanoids	M-H, M+FA-H, M-H2O-H	C18H32O4	53.1	69	-0.746954	7.0785	0.016167	0.0339043	1.24148	7.20529e+06	5.80378e+06	8.66878e+06	7.3944e+06	7.23191e+06	7.28174e+06	6.82749e+06	5.82742e+06	5.63118e+06	5.21785e+06	5.06917e+06	5.41401e+06	6.78586e+06	6.70458e+06
6beta-Hydroxyasiatic acid	1.34201					11.30_504.3390n	522.373	11.301	pos	LMPR0106180009	Lipids and lipid-like molecules	Prenol lipids	Isoprenoids	M+NH4, M+Na, M+H	C30H48O6	36.4	9.71	-12.1125	6.82844	3.71356e-12	2.90029e-09	2.53505	1.49022e+06	587846	1.5844e+06	1.49035e+06	1.44605e+06	1.46878e+06	1.51698e+06	1.43476e+06	574104	588355	595291	565798	583716	619814
Pentoxifylline alcohol	-1.55337					0.64_298.1868m/z	298.187	0.641367	pos	1768	Unclassified	Unclassified	Unclassified	M+NH4	C13H20N4O3	38.5	0	-1.95678	1.75192	3.10209e-05	0.000225129	0.340713	33541.9	98446.5	54463.2	30182.9	8938.98	23646.8	50784.5	33235.3	84443.6	107371	121761	84547.3	96125.7	96430
25-hydroxy-1alpha-hydroxymethyl-23,23,24,24-tetradehydrovitamin D3	0.693869					12.48_409.3093m/z	409.309	12.4758	pos	42504	Unclassified	Unclassified	Unclassified	M+H-H2O	C28H42O3	37.8	0	-1.95865	1.38966	0.00325197	0.00909196	1.61762	126924	78463.7	69459.5	140874	138140	137968	132074	143029	66552.2	72123.7	65630.6	95132	83145.3	88198.5
Isoscoparin 2''-(6-(E)-ferulylglucoside)	0.150868					0.77_781.2014m/z	781.201	0.772067	neg	LMPK12110753	Lipids and lipid-like molecules	Polyketides	Flavonoids	M-H2O-H	C38H40O19	51.7	74.9	3.52149	6.3876	0.0063255	0.0157021	1.11024	1.07967e+07	9.72469e+06	1.14621e+07	1.00564e+07	1.06387e+07	1.08338e+07	1.12092e+07	1.058e+07	1.03063e+07	9.88304e+06	1.03215e+07	9.29477e+06	8.8454e+06	9.69709e+06
D-1-[(3-Carboxypropyl)amino]-1-deoxyfructose	1.1166					0.78_265.1156n	266.123	0.777567	pos	HMDB0038663	Unclassified	Unclassified	Unclassified	M+H-H2O, M+H	C10H19NO7	52.7	68.4	-2.00932	6.37179	1.13688e-08	5.85727e-07	2.16836	1.47733e+06	681313	1.3061e+06	1.47794e+06	1.51666e+06	1.59488e+06	1.52759e+06	1.44083e+06	713150	703376	606870	631991	773167	659324
2-Dodecylbenzenesulfonic acid	1.26572					15.46_325.1840m/z	325.184	15.4555	neg	HMDB0031031	Benzenoids	Benzene and substituted derivatives	Benzenesulfonic acids and derivatives	M-H	C18H30O3S	45.4	32.4	-0.90693	6.22428	6.39882e-06	6.61465e-05	2.40448	1.36622e+06	568200	955987	1.44635e+06	1.48461e+06	1.45465e+06	1.41043e+06	1.44532e+06	442969	552159	460983	608294	625008	719790
PS(P-20:0/22:4(7Z,10Z,13Z,16Z))	1.17711					11.71_834.6107m/z	834.611	11.7057	pos	LMGP03030085	Lipids and lipid-like molecules	Glycerophospholipids	Glycerophosphoserines	M+H-H2O	C48H86NO9P	51	76	11.706	6.21826	5.79678e-09	3.67763e-07	2.26124	1.35659e+06	599933	1.17435e+06	1.38563e+06	1.36848e+06	1.45738e+06	1.38052e+06	1.37318e+06	548467	581474	591797	603869	608488	665502
(E)-2-Propenyl [3-(2-propenylthio)-2-propenyl] sulfate	-0.956662					1.01_250.0322n	268.066	1.00733	pos	HMDB0039464	Organic acids and derivatives	Organic sulfuric acids and derivatives	Sulfuric acid esters	M+NH4, M+Na, M+H	C9H14O4S2	37.4	3.26	-4.50933	6.1412	4.2766e-07	8.27869e-06	0.515248	801708	1.55597e+06	887204	781453	835616	754484	843920	707573	1.69727e+06	1.65159e+06	1.66163e+06	1.42111e+06	1.5678e+06	1.3364e+06
Perflutren	-0.181684					14.44_226.9510m/z	226.951	14.4407	pos	HMDB0014696	Organohalogen compounds	Organofluorides	Unclassified	M+K	C3F8	42.5	17.3	3.1351	6.0778	0.000220585	0.00105759	0.881673	6.05556e+06	6.86826e+06	5.95331e+06	6.10324e+06	6.05608e+06	6.05792e+06	5.97023e+06	6.19259e+06	7.33851e+06	7.01313e+06	6.91766e+06	6.9596e+06	6.6474e+06	6.33325e+06
DICAMBA	1.11467					8.18_219.9688n	218.961	8.18142	neg	44584	Unclassified	Unclassified	Unclassified	M-H, M+FA-H	C8H6Cl2O3	49.7	95.3	-2.84884	6.07171	4.00252e-06	4.63462e-05	2.16546	1.4033e+06	648036	1.76432e+06	1.24428e+06	1.24977e+06	1.2674e+06	1.46322e+06	1.43079e+06	632855	611562	641710	614037	675247	712807
PE-Cer(d16:1(4E)/16:0)	-0.595788					15.36_655.4887m/z	655.489	15.3625	pos	LMSP03020019	Lipids and lipid-like molecules	Sphingolipids	Phosphosphingolipids	M+Na	C34H69N2O6P	45.9	49	16.1128	2.63639	0.000605637	0.00233403	0.661683	309570	467853	200356	299554	347777	325366	297908	386461	433332	414783	458512	540927	451894	507671
Daucic acid	-0.328989					0.99_249.0249m/z	249.025	0.994283	neg	HMDB0031665	Organic acids and derivatives	Hydroxy acids and derivatives	Beta hydroxy acids and derivatives	M+FA-H	C7H8O7	55.4	80.3	-1.54921	5.65535	0.000804534	0.00293239	0.796094	2.91475e+06	3.66131e+06	3.51017e+06	2.73476e+06	2.78484e+06	2.82899e+06	3.02528e+06	2.60445e+06	3.88028e+06	3.67138e+06	3.85645e+06	3.29903e+06	3.56511e+06	3.69562e+06
17-hydroxy-linolenic acid	0.238974					8.54_294.2188n	295.226	8.54375	pos	LMFA02000239	Lipids and lipid-like molecules	Fatty Acyls	Octadecanoids	M+H, M+Na, M+NH4, M+H-H2O	C18H30O3	55.4	82.3	-2.51158	5.59095	0.0377928	0.0686808	1.18015	6.30335e+06	5.34113e+06	7.0149e+06	6.72367e+06	6.35059e+06	6.86164e+06	5.76968e+06	5.0996e+06	5.14019e+06	4.60202e+06	4.88256e+06	5.18463e+06	5.90545e+06	6.33191e+06
PI(18:0/22:1(11Z))	1.7576					11.32_920.6234n	938.657	11.3185	pos	LMGP06010288	Lipids and lipid-like molecules	Glycerophospholipids	Glycerophosphoinositols	M+NH4, M+Na	C49H93O13P	52	79.5	-13.0093	5.57979	4.22266e-10	5.86743e-08	3.38136	860495	254482	955811	784110	834588	875069	855315	858079	229549	235095	303582	236724	252953	268990
Docosahexaenoic Acid-d5	-0.849987					0.71_372.2346m/z	372.235	0.709467	pos	96380	Unclassified	Unclassified	Unclassified	M+K	C22H27D5O2	38	0	-0.382176	2.61539	0.0137818	0.0296828	0.55479	237178	427510	198789	256887	324773	220310	229909	192401	700915	427077	449767	283264	313536	390500
Tetraethylene glycol	-0.182402					15.48_194.1151n	217.104	15.4794	pos	HMDB0094708	Organic oxygen compounds	Organooxygen compounds	Ethers	M+H, M+Na	C8H18O5	47	38.5	-1.41694	5.46134	0.00012773	0.000682944	0.881234	4.79568e+06	5.442e+06	4.42507e+06	4.88665e+06	4.85505e+06	4.85671e+06	4.77934e+06	4.97124e+06	5.54584e+06	5.59691e+06	5.50868e+06	5.54292e+06	5.33109e+06	5.12654e+06
N2-(3-Hydroxysuccinoyl)arginine	-1.18687					0.74_273.1184m/z	273.118	0.743517	pos	88692	Organic acids and derivatives	Carboxylic acids and derivatives	Amino acids, peptides, and analogues	M+H-H2O	C10H18N4O6	36.9	0	-3.22752	1.35869	5.69183e-09	3.63139e-07	0.439255	28306.7	64442.4	33029.8	27249.6	31294.8	26574.3	24609.3	27082.2	69810.5	59243	67176.6	63446.4	62272.9	64705.3
Apigenin 7-(3''-acetyl-6''-E-p-coumaroylglucoside)	0.419004					0.77_601.1377m/z	601.138	0.772067	neg	LMPK12110403	Lipids and lipid-like molecules	Polyketides	Flavonoids	M-H2O-H	C32H28O13	47.1	54.3	4.13765	5.41442	0.000113234	0.000619179	1.337	2.53295e+06	1.8945e+06	2.98331e+06	2.43165e+06	2.35847e+06	2.37436e+06	2.54456e+06	2.50536e+06	2.09439e+06	1.93713e+06	1.81397e+06	1.83137e+06	1.85463e+06	1.83549e+06
2-carboxy-2-amino-3-O-(13'-methyltetradecanoyl)-4-hydroxy-17-methyloctadec-5-ene-1-sulfonic acid	1.3487					11.40_644.4559m/z	644.456	11.4046	pos	LMSP01080042	Lipids and lipid-like molecules	Sphingolipids	Sphingoid bases	M+H-H2O	C35H67NO8S	50.9	67.8	0.661162	5.39499	5.33969e-10	6.95049e-08	2.54682	936306	367637	956663	891089	877499	913804	947141	1.03164e+06	342498	345989	388107	352170	388049	389008
PA(14:1(9Z)/20:2(11Z,14Z))	1.59464					11.39_670.4477n	688.482	11.3873	pos	LMGP10010127	Lipids and lipid-like molecules	Glycerophospholipids	Glycerophosphates	M+NH4, M+Na	C37H67O8P	49.3	69.9	-14.4109	5.02783	5.97167e-13	1.20054e-09	3.02019	731456	242189	732106	696030	733271	737488	767637	722203	234745	224006	250616	238498	257630	247637
C17 sphingosine-1-phosphocholine	0.750883					11.44_450.3182n	468.352	11.439	pos	LMSP01060003	Lipids and lipid-like molecules	Sphingolipids	Sphingoid bases	M+NH4, M+Na, M+H	C22H47N2O5P	44.7	35.3	-8.96425	5.0217	1.56474e-09	1.41194e-07	1.68282	1.21089e+06	719557	1.13563e+06	1.24586e+06	1.19264e+06	1.25145e+06	1.24679e+06	1.19295e+06	692716	662236	717722	744835	751509	748322
PE(10:0/10:0)	1.10218					10.75_504.3089m/z	504.309	10.7498	neg	LMGP02010101	Lipids and lipid-like molecules	Glycerophospholipids	Glycerophosphoethanolamines	M-H2O-H	C25H50NO8P	38.7	2.59	-1.27233	2.55361	0.000119413	0.000646722	2.14679	264897	123392	172480	269903	274061	310069	274125	288746	84007.5	103215	103494	137494	145160	166982
N-(1-Deoxy-1-fructosyl)threonine	0.27701					0.78_281.1105n	282.118	0.777567	pos	HMDB0037843	Organic oxygen compounds	Organooxygen compounds	Carbohydrates and carbohydrate conjugates	M+H-H2O, M+H	C10H19NO8	53.5	73.3	-2.02913	2.54477	6.14853e-05	0.000386867	1.21168	795116	656209	740479	809994	785931	821228	796715	816352	716456	674223	626972	611848	686372	621386
N-arachidonoyl vanillylamine	0.945028					13.96_422.3037m/z	422.304	13.963	pos	LMFA08020154	Lipids and lipid-like molecules	Fatty Acyls	Fatty amides	M+H-H2O	C28H41NO3	38.2	0	-3.7812	1.07703	4.42546e-05	0.000298488	1.92523	51696.2	26852	39328.4	49490.2	54041.8	55833.5	46802.2	64681	26700.2	26480.3	23800.6	27629.4	30113	26388.4
Ecabet	0.583478					12.65_379.1576m/z	379.158	12.6468	neg	HMDB0015613	Lipids and lipid-like molecules	Prenol lipids	Diterpenoids	M-H	C20H28O5S	45.4	38.4	-2.40346	4.78514	8.03619e-05	0.000475102	1.49846	1.4954e+06	997958	1.49362e+06	1.35326e+06	1.50593e+06	1.46756e+06	1.41604e+06	1.73597e+06	977982	933647	773580	1.03467e+06	1.08976e+06	1.17811e+06
adenosylhopane	0.675667					11.42_644.4918m/z	644.492	11.4218	pos	LMPR04000012	Lipids and lipid-like molecules	Prenol lipids	Hopanoids	M+H-H2O	C40H63N5O3	48.7	61.8	3.09441	4.77125	1.91847e-08	8.57029e-07	1.59733	1.19889e+06	750557	1.09978e+06	1.18275e+06	1.19371e+06	1.22341e+06	1.2551e+06	1.23861e+06	700740	718784	744596	742513	793338	803373
3,4,2',3',4',6',alpha-Heptahydroxychalcone 2'-glucoside	0.80913					0.77_527.1014m/z	527.101	0.772067	neg	LMPK12120366	Lipids and lipid-like molecules	Polyketides	Flavonoids	M+FA-H	C21H22O13	37.2	1.03	-5.98367	4.75199	0.000164693	0.000838984	1.75215	1.15117e+06	657003	1.52738e+06	1.13288e+06	998176	1.06036e+06	1.14973e+06	1.03849e+06	757313	596753	736335	651560	565624	634433
1-(8-[5]-ladderane-octanyl)-2-(8-[3]-ladderane-octanyl)-sn-glycerol	-3.40122					14.68_673.4976m/z	673.498	14.6758	pos	LMGL02030030	Lipids and lipid-like molecules	Glycerolipids	Diradylglycerols	M+K	C43H70O3	50.8	66.2	3.03136	4.71941	4.30547e-08	1.52366e-06	0.094652	45986.3	485846	22907.3	43505.7	53293.6	54647.2	51906.3	49657.6	504784	377282	544197	552900	415333	520581
2-Methylbutyroylcarnitine	-2.85677					4.47_246.1697m/z	246.17	4.46667	pos	5367	Lipids and lipid-like molecules	Fatty Acyls	Fatty acid esters	M+H	C12H23NO4	48.9	48.6	-1.07911	4.6964	3.67398e-11	1.172e-08	0.138047	68562.8	496664	83204.9	66543.2	65230.8	64531.1	68706.6	63160.1	512887	512052	546878	465559	456032	486575
N-Formyl-4-amino-5-aminomethyl-2-methylpyrimidine	-0.144541					15.55_166.0853n	167.092	15.5542	pos	73404	Unclassified	Unclassified	Unclassified	M+H-H2O, M+H	C7H10N4O	41	13.8	-1.03353	2.39553	0.0343783	0.0634479	0.904667	1.71504e+06	1.89577e+06	1.62318e+06	1.89778e+06	1.91377e+06	1.69877e+06	1.53001e+06	1.62675e+06	1.87187e+06	2.011e+06	1.96644e+06	1.91596e+06	1.84971e+06	1.75966e+06
3-carboxy-4-methyl-5-(4-oxopentyl)-2-furanpropanoic acid	-0.329					2.99_281.0988m/z	281.099	2.9862	neg	LMFA01150067	Lipids and lipid-like molecules	Fatty Acyls	Fatty Acids and Conjugates	M-H	C14H18O6	41.5	29.4	-15.2041	1.06401	0.0185236	0.0379022	0.796088	129759	162996	179841	126281	116284	118844	128373	108929	168009	166301	181194	146754	146434	169280
N-(tetradecanoyl)-deoxysphing-4-enine-1-sulfonate	0.52107					11.49_556.4404m/z	556.44	11.4903	pos	LMSP00000001	Lipids and lipid-like molecules	Sphingolipids	Other Sphingolipids	M+H-H2O	C32H63NO5S	50.1	64.8	1.69514	4.62964	1.8421e-05	0.000150349	1.43502	1.47635e+06	1.0288e+06	1.23174e+06	1.53741e+06	1.52127e+06	1.55832e+06	1.48521e+06	1.52413e+06	911480	996020	991325	1.06605e+06	1.0886e+06	1.11932e+06
gibberellin A28	-3.66994					3.85_412.1895m/z	412.189	3.85202	pos	LMPR0104170035	Lipids and lipid-like molecules	Prenol lipids	Isoprenoids	M+NH4	C20H26O8	48.1	61	-18.1132	3.60123	3.74425e-05	0.000261256	0.0785667	23327.6	296915	6447.53	10598.5	103896	11093.4	1360.86	6569.84	403544	214170	279898	321175	185227	377474
PE-Cer(d14:1(4E)/18:0(2OH))	-1.17164					14.72_648.4944n	671.484	14.7152	pos	LMSP03020059	Lipids and lipid-like molecules	Sphingolipids	Phosphosphingolipids	M+Na, M+K, M+NH4	C34H69N2O7P	45.1	50.1	15.5985	4.61588	1.65843e-05	0.000137943	0.443916	355250	800263	189761	397739	398652	390888	344536	409922	685763	726683	729540	947999	773792	937803
PE(18:2(9Z,12Z)/0:0)	0.667411					10.72_477.2843n	500.273	10.721	pos	LMGP02050011	Lipids and lipid-like molecules	Glycerophospholipids	Glycerophosphoethanolamines	M+Na, M+K, M+H-H2O	C23H44NO7P	57.2	90.6	-2.66662	4.59164	0.000213195	0.00102913	1.58822	1.26178e+06	794461	964424	1.3345e+06	1.25669e+06	1.30086e+06	1.30541e+06	1.40879e+06	611130	691264	753450	893347	859906	957667
Scillirosidin	-0.289437					9.89_460.2685m/z	460.269	9.89298	pos	LMST01130002	Lipids and lipid-like molecules	Sterol Lipids	Sterols	M+NH4	C26H34O6	54.1	73.9	-1.87899	4.58357	0.00934811	0.0216245	0.818221	2.54725e+06	3.11315e+06	2.17559e+06	2.42516e+06	2.35095e+06	2.90073e+06	2.27668e+06	3.15437e+06	3.30716e+06	3.26331e+06	3.15284e+06	3.05702e+06	2.78189e+06	3.1167e+06
Dihydro-3-hydroxy-3-(1-hydroxyethyl)-4-methylfuran-2(3H)-one	-2.31346					0.00_160.0723n	159.065	0.00253333	neg	LMFA07040007	Lipids and lipid-like molecules	Fatty Acyls	Fatty esters	M-H2O-H, M-H	C7H12O4	47.2	45.5	-7.58825	2.29796	3.4822e-05	0.000247081	0.201177	28072.8	139543	69338.6	44290.8	51267	1333.42	1064.94	1142.05	161683	166561	148022	134828	120266	105895
Bis(1L-myo-inositol)-3,1'-phosphate 1-phosphate	-0.91677					4.07_483.0326m/z	483.033	4.06655	neg	73367	Unclassified	Unclassified	Unclassified	M-H2O-H	C12H24O17P2	38	0	3.02859	2.29132	3.51078e-05	0.000248798	0.529694	125206	236374	189748	112733	107588	104487	131565	105112	260827	229087	259135	209968	230726	228499
PE(12:0/21:0)	0.742688					11.42_688.5174m/z	688.517	11.4218	pos	LMGP02010377	Lipids and lipid-like molecules	Glycerophospholipids	Glycerophosphoethanolamines	M+H-H2O	C38H76NO8P	48	67.2	-14.3581	4.4785	9.82332e-10	1.05445e-07	1.67329	973339	581692	920068	959197	962819	994858	980421	1.02267e+06	548570	567200	566790	583318	599363	624909
OH-Diaponeurosporene glucoside ester	0.986546					11.42_600.4300m/z	600.43	11.4218	pos	LMPR01070224	Lipids and lipid-like molecules	Prenol lipids	Isoprenoids	M+NH4	C36H54O6	47.8	56.5	7.12564	4.44195	1.87307e-09	1.58295e-07	1.98144	780694	394004	761768	798598	734796	734647	827620	826735	367637	386571	407477	384312	419085	398943
5-(3-methoxyphenyl)-4-(sulfooxy)pentanoic acid	-0.634555					0.68_304.0616n	327.051	0.675417	pos	HMDB0127785	Lipids and lipid-like molecules	Fatty Acyls	Fatty acids and conjugates	M+Na, M+K	C12H16O7S	42	22	-0.256327	2.25273	1.73889e-06	2.41177e-05	0.644139	186403	289384	220737	184198	177177	173927	184606	177777	277240	280634	317176	306303	268092	286858
PI(18:3(6Z,9Z,12Z)/0:0)	1.62714					13.27_593.2729m/z	593.273	13.2729	neg	81181	Unclassified	Unclassified	Unclassified	M-H	C27H47O12P	38	0	-0.546277	1.61786	8.2351e-05	0.000482954	3.08901	83790.7	27125.5	44649.5	83486	80903.3	91745.3	98771.3	103189	21480.4	24161.4	20806.6	30551	35862.9	29890.5
{2-hydroxy-5-[3-(4-methoxy-1-benzofuran-5-yl)-3-oxopropanoyl]phenyl}oxidanesulfonic acid	-1.08182					1.94_387.0179m/z	387.018	1.94468	neg	HMDB0129391	Phenylpropanoids and polyketides	Linear 1,3-diarylpropanoids	Chalcones and dihydrochalcones	M-H2O-H	C18H14O9S	37.6	0	-0.303898	3.38206	3.54833e-07	7.30104e-06	0.472431	204986	433896	275000	195214	177093	189937	206757	185916	459726	442959	476402	414523	390839	418930
4,4-difluoro-1alpha,25-dihydroxyvitamin D3	1.21187					11.67_470.3497m/z	470.35	11.6652	pos	LMST03020142	Lipids and lipid-like molecules	Sterol Lipids	Secosteroids	M+NH4	C27H42F2O3	37.4	15.1	12.5907	4.28332	2.91498e-12	2.44523e-09	2.31638	624636	269661	588768	637731	624778	644328	634788	617426	257074	263136	270444	267261	274586	285464
Guanidylic acid (guanosine monophosphate)	-0.541808					0.85_364.0644m/z	364.064	0.845667	pos	98	Unclassified	Unclassified	Unclassified	M+H	C10H14N5O8P	57.6	96	-2.43005	2.21865	4.26427e-05	0.000289548	0.68691	228570	332752	246297	225518	215101	212596	237807	234103	385685	304971	303366	308269	363558	330659
(2S)-5,7,3',4'-Tetrahydroxyflavanone 7-glucuronide	0.722501					0.79_509.0906m/z	509.091	0.78915	neg	LMPK12140372	Lipids and lipid-like molecules	Polyketides	Flavonoids	M+FA-H	C21H20O12	42.3	25.9	-6.68753	4.22188	2.055e-05	0.000163426	1.65004	944180	572216	1.16149e+06	952395	931272	901921	879220	838786	631193	542992	540337	523753	588067	606957
Viscumneoside V	0.961731					1.01_773.1969m/z	773.197	1.01153	neg	LMPK12140437	Lipids and lipid-like molecules	Polyketides	Flavonoids	M+FA-H	C32H40O19	42.4	40.8	-24.2362	4.19372	7.94345e-06	7.81294e-05	1.94765	739719	379802	650619	703792	711253	928494	702488	741667	428074	410220	332992	328195	398580	380748
Piscerythramine	-1.51154					5.48_432.1807m/z	432.181	5.47927	neg	LMPK12050157	Lipids and lipid-like molecules	Polyketides	Flavonoids	M-H2O-H	C26H29NO6	39	5.23	-2.08975	4.16522	2.5233e-09	2.02377e-07	0.350738	183233	522422	247239	162206	162923	166411	184728	175890	555797	513269	553131	490411	500940	520983
12beta,16beta,20R-trihydroxy-cholest-1,4-dien-3-one	1.14915					11.69_448.3366m/z	448.337	11.6852	pos	LMST01010339	Lipids and lipid-like molecules	Sterol Lipids	Sterols	M+NH4	C27H42O4	38.5	21.8	-12.8539	4.1609	1.14336e-11	5.53832e-09	2.21784	610916	275456	571292	634214	604795	627366	610717	617112	266240	267859	272513	273330	280719	292075
(24R)-1alpha,24,25-trihydroxyvitamin D2	0.742249					11.80_427.3201m/z	427.32	11.7982	pos	LMST03010051	Lipids and lipid-like molecules	Sterol Lipids	Secosteroids	M+H-H2O	C28H44O4	53.5	79.9	-1.24169	2.18702	0.00210807	0.00640882	1.67278	291575	174305	155803	330904	321551	308121	302570	330500	165716	170064	148316	201375	174859	185500
Cerotic acid(d3)	0.395944					11.49_438.3779m/z	438.378	11.4903	pos	45760	Unclassified	Unclassified	Unclassified	M+K	C26H49D3O2	38.5	0	-1.97374	4.10413	0.00446146	0.0117799	1.3158	1.79065e+06	1.36088e+06	1.41744e+06	1.67152e+06	1.96459e+06	2.04846e+06	1.66539e+06	1.97652e+06	1.12159e+06	1.30937e+06	1.30573e+06	1.52469e+06	1.38459e+06	1.51931e+06
Succinyladenosine	-1.03048					2.99_384.1141m/z	384.114	2.9878	pos	HMDB0000912	Nucleosides, nucleotides, and analogues	Purine nucleosides	Unclassified	M+H	C14H17N5O8	53.2	72.3	-2.21108	3.98815	1.29738e-05	0.000113672	0.489546	317765	649101	446604	285729	269736	295135	318356	291031	670731	627879	718832	514306	629398	733460
N-(1-Deoxy-1-fructosyl)leucine	0.508442					1.99_292.1401m/z	292.14	1.98552	neg	HMDB0037840	Organic acids and derivatives	Carboxylic acids and derivatives	Amino acids, peptides, and analogues	M-H	C12H23NO7	54.6	74.9	-0.21095	2.1467	4.4759e-05	0.000301263	1.42251	331601	233109	304296	316374	311565	333318	364323	359728	255315	233956	201526	206019	258155	243683
GlcCer(d16:1/23:0)	7.47888					15.19_787.6749m/z	787.675	15.1859	pos	83806	Unclassified	Unclassified	Unclassified	M+NH4	C45H87NO8	37.1	0	-2.70847	3.95657	0.00075785	0.00279235	178.388	363263	2036.36	79152.6	367425	312258	456813	642912	321017	1.72686e-06	5388.86	851.363	2274.95	2842.14	860.866
1-(2-methoxy-nonadecanyl)-sn-glycero-3-phosphoethanolamine	0.696021					11.44_512.3782m/z	512.378	11.439	pos	LMGP02060022	Lipids and lipid-like molecules	Glycerophospholipids	Glycerophosphoethanolamines	M+H	C25H54NO7P	49.3	64.8	14.0377	3.95097	1.49803e-09	1.3681e-07	1.62003	796509	491663	770968	796102	753846	798895	842155	817085	475250	465507	501872	500100	497472	509776
Gamma-Glutamylglutamine	-0.967766					0.81_276.1184m/z	276.118	0.811617	pos	62461	Unclassified	Unclassified	Unclassified	M+H	C10H17N3O6	38.6	32.6	-2.15006	3.9075	5.08593e-09	3.36973e-07	0.511297	312771	611721	355710	300798	296719	300729	302140	320532	627258	603757	656144	604468	556907	621790
Arginyl-Glutamic acid	-1.49999					0.76_304.1609m/z	304.161	0.760533	pos	HMDB0028708	Organic acids and derivatives	Carboxylic acids and derivatives	Amino acids, peptides, and analogues	M+H	C11H21N5O5	37.7	0	-2.27523	2.12957	1.21996e-10	2.65682e-08	0.353557	48306.7	136631	52129.2	54868.3	48713.2	48634.5	44602	40892.9	145855	128169	132696	135269	136109	141685
PI(20:5(5Z,8Z,11Z,14Z,17Z)/0:0)	1.6508					13.27_663.2761m/z	663.276	13.2729	neg	LMGP06050026	Lipids and lipid-like molecules	Glycerophospholipids	Glycerophosphoinositols	M+FA-H	C29H47O12P	39	4.62	-4.25406	3.88648	0.000138788	0.000731024	3.14008	486434	154911	258435	470325	457222	533553	577031	622036	95643.5	128972	123039	168065	211326	202422
Flazasulfuron	-0.638308					0.74_452.0490m/z	452.049	0.738017	neg	72247	Unclassified	Unclassified	Unclassified	M+FA-H	C13H12F3N5O5S	37.6	0	-0.830756	3.87365	1.64485e-10	3.17988e-08	0.642466	524465	816331	533093	527075	489057	520514	525997	551053	806279	829818	804483	837765	790325	829314
3-hydroxy-suberic acid	-0.186711					15.28_173.0782m/z	173.078	15.284	pos	LMFA01170093	Lipids and lipid-like molecules	Fatty Acyls	Fatty Acids and Conjugates	M+H-H2O	C8H14O5	39.8	17	-13.9701	3.85264	0.000414092	0.00173247	0.878607	2.41735e+06	2.75135e+06	2.30068e+06	2.43582e+06	2.42839e+06	2.46256e+06	2.38876e+06	2.48788e+06	2.87597e+06	2.85967e+06	2.80777e+06	2.8021e+06	2.65883e+06	2.50374e+06
8-Hydroxyapigenin 8-(2''-sulfatoglucuronide)	-0.901602					4.15_541.0380m/z	541.038	4.1514	neg	LMPK12111357	Lipids and lipid-like molecules	Polyketides	Flavonoids	M-H	C21H18O15S	39.1	28.7	15.9386	2.09959	0.000279349	0.00127431	0.535292	113430	211903	183845	98110.3	90711.8	92606.7	124316	90990.7	243658	208710	235761	175968	203070	204251
11-acetoxy-3beta,6alpha-dihydroxy-24-methyl-27-nor-9,11-seco-5alpha-cholesta-7,22E-dien-9-one.	1.26235					11.65_492.3628m/z	492.363	11.6455	pos	LMST01031102	Lipids and lipid-like molecules	Sterol Lipids	Sterols	M+NH4	C29H46O5	36.2	9.62	-11.7635	3.7828	1.60695e-13	5.63392e-10	2.39885	473992	197591	459196	474108	466887	491591	481606	470564	188293	194431	198839	198768	198019	207196
4-O-Methyl-a-D-glucosyl-(1->2)-b-D-xylosyl-(1->4)-D-xylose	-0.508658					0.78_490.1759m/z	490.176	0.777567	pos	94294	Organic oxygen compounds	Organooxygen compounds	Carbohydrates and carbohydrate conjugates	M+NH4	C17H28O15	38.2	0	-1.63135	2.07146	0.000686946	0.00258095	0.702876	234412	333504	258452	219066	192926	234893	241835	259301	298629	317150	405639	355948	286700	336960
Evasterioside D	1.50094					11.22_632.4376m/z	632.438	11.2223	pos	LMST05050009	Lipids and lipid-like molecules	Sterol Lipids	Steroid conjugates	M+NH4	C33H58O10	37.3	1.18	1.25881	2.06973	1.47347e-09	1.36214e-07	2.83028	128986	45573.8	146310	122237	121423	134444	123946	125558	43994	45057.8	47237.4	44752.3	44410.1	47991.4
2,3,4,7,8,9,15,22,23,28-decahydroxy-14-(hydroxymethyl)-12,27,31,34-tetraoxo-13,25,32,35-tetraoxaoctacyclo[14.13.3.3¹⁷,²⁶.0⁵,³⁰.0⁶,¹¹.0¹⁸,²⁶.0¹⁹,²⁴.0²⁹,³³]pentatriaconta-1,3,5(30),6,8,10,19(24),20,22,28-decaene-20-carboxylic acid	-0.876004					3.82_735.0506m/z	735.051	3.8179	neg	HMDB0134684	Phenylpropanoids and polyketides	Tannins	Hydrolyzable tannins	M-H2O-H	C33H22O21	41.3	22.1	4.04279	3.71874	3.58235e-06	4.25691e-05	0.544875	338743	621690	472746	318222	312319	309339	327655	292176	676703	628795	642140	580137	586660	615704
PE(18:1(9Z)/0:0)	1.22833					11.21_478.2937m/z	478.294	11.2093	neg	40778	Unclassified	Unclassified	Unclassified	M-H	C23H46NO7P	59.2	98.3	-0.426102	3.70407	0.00013145	0.000698716	2.34295	523016	223230	313622	565301	489159	577105	564695	628215	171374	180477	189535	250063	254354	293577
Muxiangrin III	0.884011					10.81_395.1526m/z	395.153	10.8104	neg	LMPK12111040	Lipids and lipid-like molecules	Polyketides	Flavonoids	M-H	C23H24O6	49.7	57.8	6.55619	3.68345	2.80086e-05	0.000207785	1.8455	628266	340432	520771	714294	676635	593951	541017	722929	280523	336825	317682	340646	400583	366332
N2-Fructopyranosylarginine	-0.413496					0.71_336.1639n	337.171	0.709467	pos	95924	Organic acids and derivatives	Carboxylic acids and derivatives	Amino acids, peptides, and analogues	M+H-H2O, M+H	C12H24N4O7	38.4	0	-1.9184	2.02328	0.000929726	0.00329227	0.750802	290291	386642	261149	291349	255484	320314	297427	316024	385137	358738	315752	413251	417980	428993
N-(1-Deoxy-1-fructosyl)tyrosine	1.27196					1.01_343.1260n	344.133	1.00733	pos	HMDB0037845	Organic acids and derivatives	Carboxylic acids and derivatives	Amino acids, peptides, and analogues	M+H-H2O, M+H	C15H21NO8	53.8	75.1	-2.09689	3.65828	1.01999e-07	2.8841e-06	2.41489	453401	187752	435519	445135	441417	451123	518443	428769	247062	195377	169890	157359	204897	151927
{5-[5,7-dihydroxy-3-(3,4,5-trihydroxybenzoyloxy)-3,4-dihydro-2H-1-benzopyran-2-yl]-2-hydroxyphenyl}oxidanesulfonic acid	-0.845459					2.38_503.0291m/z	503.029	2.38193	neg	HMDB0128193	Phenylpropanoids and polyketides	Flavonoids	Flavans	M-H2O-H	C22H18O13S	38.1	2.35	0.334886	3.65772	2.70156e-07	5.93477e-06	0.556534	335431	602715	434223	313211	317364	310120	331972	305698	625847	574576	620247	601913	617075	576633
Squamocin K	0.620207					8.51_623.4521m/z	623.452	8.50693	neg	HMDB0029957	Lipids and lipid-like molecules	Fatty Acyls	Fatty alcohols	M+FA-H	C35H62O6	56.9	87.1	-1.29026	3.65096	0.0178518	0.0367803	1.5371	1.08036e+06	702857	1.55697e+06	1.07345e+06	1.04824e+06	1.09179e+06	965321	746369	650344	604030	550106	539781	869034	1.00384e+06
Sphinganine-1-phosphocholine	0.458946					11.04_466.3496n	484.383	11.0395	pos	LMSP01060002	Lipids and lipid-like molecules	Sphingolipids	Sphingoid bases	M+NH4, M+Na, M+H	C23H51N2O5P	45.1	38.6	-8.47474	2.0062	8.51042e-06	8.22674e-05	1.37454	304248	221346	269007	301603	303245	332305	298139	321190	205076	216193	226585	215461	228250	236509
1,3,8-Trihydroxy-4-methyl-2,7-diprenylxanthone	1.36192					15.46_393.1716m/z	393.172	15.4555	neg	92247	Organoheterocyclic compounds	Benzopyrans	1-benzopyrans	M-H	C24H26O5	38.1	0	2.2059	2.84556	5.35315e-06	5.77336e-05	2.57026	272072	105854	194283	296751	303422	291655	265705	280619	78436.8	102389	83800.5	108624	121407	140466
2'-O-Methylphaseollidinisoflavan	-3.52126					3.29_358.1965m/z	358.197	3.28992	pos	LMPK12080007	Lipids and lipid-like molecules	Polyketides	Flavonoids	M+NH4	C21H24O4	43.1	38.6	-14.0098	3.5954	1.89626e-11	7.62013e-09	0.0870954	23942.1	274895	34324.1	27726.9	14980.4	26919.9	12069.9	27631.6	271362	266472	308815	261924	269857	270943
S-4-benzyl-3-((S)-3-hydroxy-2,2-dimethyloctanoyl)-5,5-dimethyloxazolidin-2-one	-2.35047					4.53_414.2055m/z	414.205	4.52865	pos	65463	Unclassified	Unclassified	Unclassified	M+K	C22H33NO4	38.3	0	3.60256	3.58828	1.86662e-07	4.48802e-06	0.196082	62436.2	318419	64041.3	58307.8	120569	67781	15465.8	48452.4	337723	310634	378461	283763	281737	318198
CerP(d18:1/18:0)	0.693079					12.12_628.4974m/z	628.497	12.1227	pos	LMSP02050004	Lipids and lipid-like molecules	Sphingolipids	Ceramides	M+H-H2O	C36H72NO6P	49.3	68.1	-13.9328	1.98385	0.000577302	0.00224886	1.61673	235676	145773	154167	250494	259280	269063	238523	242530	123818	144939	129634	160336	153065	162847
N-(1-Deoxy-1-fructosyl)valine	0.400714					1.01_279.1313n	280.138	1.00733	pos	HMDB0037844	Organic acids and derivatives	Carboxylic acids and derivatives	Amino acids, peptides, and analogues	M+H-H2O, M+H	C11H21NO7	52.9	68.7	-1.94949	3.53661	8.44976e-05	0.00049299	1.32016	1.11365e+06	843574	1.00238e+06	1.11457e+06	1.14778e+06	1.15206e+06	1.17819e+06	1.08695e+06	928295	930119	771999	755276	896500	779255
PE(O-16:0/16:1(9Z))	0.798645					11.42_658.5072m/z	658.507	11.4218	pos	LMGP02020027	Lipids and lipid-like molecules	Glycerophospholipids	Glycerophosphoethanolamines	M+H-H2O	C37H74NO7P	48.8	68.2	-14.5316	3.52307	2.10322e-05	0.000166443	1.73947	614026	352997	551396	515524	681121	673634	572420	690060	303465	325757	336776	368914	373795	409271
HMBOA-Glc	1.17655					0.76_380.0945m/z	380.094	0.760533	pos	HMDB0037263	Organoheterocyclic compounds	Benzoxazines	Benzoxazinones	M+Na	C15H19NO9	38	0	-1.9978	1.1923	1.33409e-05	0.000116259	2.26036	53191.4	23532.3	36290.2	56660.1	55863.1	57135	55124.5	58075.3	26400.2	20326.3	24541.2	20138.1	29453.4	20334.5
L-NMMA	-0.683529					0.73_189.1343m/z	189.134	0.726483	pos	44311	Unclassified	Unclassified	Unclassified	M+H	C7H16N4O2	51.5	68.2	-1.72625	3.49039	1.88953e-07	4.53827e-06	0.62264	401170	644305	464621	385303	379848	396920	389408	390920	628148	620397	660172	684865	595068	677177
Sagittain B	1.02812					1.01_775.2083m/z	775.208	1.00733	pos	50319	Unclassified	Unclassified	Unclassified	M+Na	C34H40O19	37.9	0	3.62753	3.44817	3.07951e-07	6.57998e-06	2.03937	465369	228192	499732	445956	453692	491261	422151	479421	234475	272900	226425	186564	266931	181859
Ophthalmic acid	0.377421					1.01_289.1267n	312.11	1.00733	pos	58300	Organic acids and derivatives	Carboxylic acids and derivatives	Amino acids, peptides, and analogues	M+H, M+Na, M+H-H2O	C11H19N3O6	38.7	0	-2.48582	1.93899	0.000124452	0.000668573	1.29902	356294	274279	366947	347965	327656	349087	392463	353646	296955	300030	271630	242664	288031	246365
2-hydroxy-tricosanoic acid	0.609608					11.87_409.3090m/z	409.309	11.8689	pos	74589	Lipids and lipid-like molecules	Fatty Acyls	Fatty Acids and Conjugates	M+K	C23H46O3	38.7	0	3.1377	1.11295	0.0104579	0.023705	1.52584	99594.4	65271.7	48667.8	115667	114250	100533	106664	111785	64909	64403.4	54804.5	79343.1	63633.5	64536.5
Luteolin 3'-methyl ether 7-(6''-crotonylglucoside)	1.2021					0.82_575.1439m/z	575.144	0.823367	neg	LMPK12110784	Lipids and lipid-like molecules	Polyketides	Flavonoids	M+FA-H	C26H26O12	36	0	6.15357	1.11279	5.00093e-06	5.46387e-05	2.30074	45219.3	19654.3	53487.2	45349	41481.7	36341.1	45563.2	49093.6	17211.8	19807	24610.8	14047.5	23348.1	18900.4
N-Undecylbenzenesulfonic acid	1.19645					12.65_311.1685m/z	311.169	12.6468	neg	HMDB0032549	Benzenoids	Benzene and substituted derivatives	Benzenesulfonic acids and derivatives	M-H	C17H28O3S	53.7	74	-0.408398	3.3743	3.99103e-06	4.62368e-05	2.29176	413680	180508	301198	435143	455517	437338	418635	434246	141631	180859	152340	194638	196329	217249
ADMA	-0.417173					0.79_203.1499m/z	203.15	0.794583	pos	6891	Unclassified	Unclassified	Unclassified	M+H	C8H18N4O2	47.6	49.5	-1.85838	3.34724	0.00158538	0.00508027	0.748891	804987	1.07491e+06	1.04627e+06	812294	772039	754041	754814	690465	1.17092e+06	1.04087e+06	1.20758e+06	998298	1.02901e+06	1.00277e+06
cholesta-5,7,8(14),22E-tetraen-3-one	0.395725					11.04_378.2973n	396.331	11.0395	pos	LMST01010295	Lipids and lipid-like molecules	Sterol Lipids	Sterols	M+NH4, M+Na, M+H	C27H38O	39.1	19.1	13.2134	1.38301	0.00112067	0.00383763	1.3156	186788	141979	148880	189725	193432	210978	181120	196591	121803	140211	136071	146753	150321	156712
N-stearoyl valine	-0.151311					13.16_383.3392n	406.328	13.1579	pos	75504	Unclassified	Unclassified	Unclassified	M+Na, M+K, M+H	C23H45NO3	51.8	64.6	-1.86449	3.28383	0.00483812	0.0125885	0.900432	2.489e+06	2.76422e+06	2.17101e+06	2.54541e+06	2.54183e+06	2.55565e+06	2.5206e+06	2.59948e+06	2.72169e+06	2.86175e+06	2.81135e+06	2.85699e+06	2.73519e+06	2.59839e+06
PE(20:5(5Z,8Z,11Z,14Z,17Z)/0:0)	0.459022					10.71_544.2652m/z	544.265	10.7115	neg	LMGP02050027	Lipids and lipid-like molecules	Glycerophospholipids	Glycerophosphoethanolamines	M+FA-H	C25H42NO7P	38.9	3.17	-5.7054	3.26779	0.000161419	0.000826397	1.37461	860491	625989	781754	885417	840619	847401	891270	916482	496416	576228	594321	682369	677601	729001
OKHdiA-PE	0.542495					10.75_632.3173m/z	632.317	10.7498	neg	LMGP20020041	Lipids and lipid-like molecules	Glycerophospholipids	Oxidized glycerophospholipids	M-H	C30H52NO11P	41.1	13.4	-5.01799	3.25554	0.000462487	0.001886	1.45649	767961	527268	618924	789151	810949	809579	750184	828976	407002	499928	460420	567585	611830	616845
2-Palmitoylglycerophosphocholine	1.25158					11.65_496.3416n	514.376	11.6455	pos	HMDB0061702	Lipids and lipid-like molecules	Glycerophospholipids	Glycerophosphocholines	M+H, M+NH4	C24H51NO7P+	38.1	5.26	2.66953	3.23383	7.19978e-13	1.20054e-09	2.38102	348384	146317	341878	362368	338817	356351	346606	344284	139660	142455	148605	146471	143385	157328
2-(acetylamino)-1,5-anhydro-2-deoxy-3-O-b-D-galactopyranosyl-D-arabino-Hex-1-enitol	-0.990217					0.83_365.1313n	388.123	0.828633	pos	58113	Organic oxygen compounds	Organooxygen compounds	Carbohydrates and carbohydrate conjugates	M+H, M+Na	C14H23NO10	38.9	0	-2.38853	1.47764	3.17892e-07	6.74152e-06	0.503402	44390.6	88181.1	60191.8	46190.7	44658.2	41184.6	38456.1	35662	84811.9	88200.3	90197.7	85468.7	90950.1	89458
12-HETE-G	0.866579					11.37_394.2738n	412.308	11.3701	pos	LMGL01010031	Lipids and lipid-like molecules	Glycerolipids	Monoradylglycerols	M+NH4, M+Na, M+H	C23H38O5	39.3	16.7	4.66295	3.21221	1.38581e-05	0.000119981	1.82333	478294	262318	378796	562261	503903	459817	445219	519767	274787	271825	247951	231314	285129	262904
26,26,26,27,27,27-hexafluoro-25-hydroxy-16,17,23,23,24,24-hexadehydrovitamin D3	1.10581					13.27_501.2234m/z	501.223	13.2729	neg	LMST03020077	Lipids and lipid-like molecules	Sterol Lipids	Secosteroids	M-H	C27H32F6O2	53.4	73.6	0.0733833	3.18724	0.00302131	0.00856762	2.15219	474648	220542	219612	451543	462643	533787	563431	616874	142833	175943	153608	221370	331830	297666
SERICETIN DIACETATE	-0.441893					0.79_488.1846n	471.181	0.794583	pos	43609	Unclassified	Unclassified	Unclassified	M+H-H2O, M+H, M+K	C29H28O7	36.1	0	2.17446	3.15313	2.0746e-05	0.000164753	0.736168	582616	791417	581369	613594	569968	586502	594803	549461	870271	809633	751055	712693	858463	746389
4-trans-Hydroxyglipizide	0.41472					0.78_462.1808m/z	462.181	0.777567	pos	3121	Benzenoids	Benzene and substituted derivatives	Benzenesulfonamides	M+H	C21H27N5O5S	36.9	0	0.534939	1.46627	0.00197416	0.00608498	1.33304	207077	155342	227564	210126	194653	220143	189648	200332	167846	126658	192657	155071	122939	166882
{3-[3-(3,4-dihydroxy-2-methoxyphenyl)prop-2-enoyl]phenyl}oxidanesulfonic acid	-1.45813					1.97_366.0426n	389.032	1.96825	pos	HMDB0126072	Phenylpropanoids and polyketides	Linear 1,3-diarylpropanoids	Chalcones and dihydrochalcones	M+Na, M+K, M+H	C16H14O8S	37.9	6.56	4.54533	3.13561	0.0194944	0.0395423	0.363964	164339	451526	295747	133330	135265	116653	247941	57100.1	759486	350430	461803	130272	686382	320785
Dioclein	0.415824					0.77_377.0852m/z	377.085	0.772067	neg	LMPK12140604	Lipids and lipid-like molecules	Polyketides	Flavonoids	M+FA-H	C17H16O7	37	1.66	-7.78436	3.10864	0.00407383	0.0109077	1.33406	973716	729889	1.23989e+06	904380	910350	942633	953772	891268	740191	687442	866815	720915	590447	773525
PA(14:1(9Z)/20:1(11Z))	0.79436					10.60_672.4631n	690.497	10.6008	pos	LMGP10010126	Lipids and lipid-like molecules	Glycerophospholipids	Glycerophosphates	M+NH4, M+Na, M+H	C37H69O8P	44.7	43.9	-14.6618	1.45593	6.09205e-05	0.000384342	1.73431	107001	61696.5	136118	99904.5	92461.9	99090.1	114370	100061	68154.6	59507.8	68404.9	56734.2	57028	60349.7
9,10-epoxy-13-hydroxy-11-octadecenoic acid	1.06292					8.40_313.2366m/z	313.237	8.40013	pos	74806	Lipids and lipid-like molecules	Fatty Acyls	Octadecanoids	M+H	C18H32O4	56.7	90.3	-2.27539	1.45435	1.11503e-08	5.79225e-07	2.08916	79444.1	38026.8	90307.5	77881.3	73288.8	80644.8	77443.4	77098.7	38700.4	36911.4	40420.1	36091	38131.1	37906.9
Luteolin 5,3'-dimethyl ether 7-glucoside	0.429939					0.82_476.1373n	475.13	0.823367	neg	LMPK12110966	Lipids and lipid-like molecules	Polyketides	Flavonoids	M-H, M+FA-H	C23H24O11	39	16.2	11.5143	1.87729	0.0047193	0.0123484	1.34718	350452	260138	465454	325154	313561	310346	349859	338337	246915	257293	280383	236165	256495	283577
5'-Carboxy-gamma-chromanol	-0.283702					2.80_324.2164m/z	324.216	2.8009	pos	HMDB0012799	Unclassified	Unclassified	Unclassified	M+NH4	C18H26O4	43.5	23.8	-1.83256	3.01479	0.00265778	0.00772238	0.82148	1.02391e+06	1.24642e+06	791839	1.07101e+06	1.02981e+06	1.00826e+06	1.15701e+06	1.08554e+06	1.22971e+06	1.23858e+06	1.24919e+06	1.25872e+06	1.34059e+06	1.16176e+06
5-(but-3-en-1-yn-1-yl)-5'-methyl-2,2'-bithiophene	0.672011					0.88_275.0216m/z	275.022	0.87545	neg	LMFA12000352	Lipids and lipid-like molecules	Fatty Acyls	Oxygenated hydrocarbons	M+FA-H	C13H10S2	37.2	5.72	4.23376	1.8639	0.000246804	0.00115541	1.59329	207444	130198	271782	192581	186845	182306	209601	201547	121036	128373	137580	124310	126271	143619
gamma- 6,7-DiHODE	0.800535					10.20_330.2632m/z	330.263	10.2043	pos	LMFA02000048	Lipids and lipid-like molecules	Fatty Acyls	Octadecanoids	M+NH4	C18H32O4	49.5	53.4	-2.06012	1.85343	0.000629434	0.00240928	1.74175	186698	107190	114071	195003	217901	201476	179247	212489	97805.8	106714	102367	115960	95011.7	125281
PIM1(18:2(9Z,12Z)/16:1(9Z))	1.11535					10.71_975.5446m/z	975.545	10.7115	neg	LMGP15010028	Lipids and lipid-like molecules	Glycerophospholipids	Glycerophosphoinositolglycans	M-H2O-H	C49H87O18P	41.2	15.3	-0.600594	2.97427	9.16985e-05	0.000525659	2.16648	354415	163590	244936	345934	356362	401536	389544	388175	96101.3	144266	131433	187972	206745	215025
Epimedokoreanoside I	0.799167					0.79_903.2709m/z	903.271	0.78915	neg	LMPK12112025	Lipids and lipid-like molecules	Polyketides	Flavonoids	M-H2O-H	C43H54O22	41.7	50.2	-23.7876	2.95932	0.00283598	0.00814923	1.7401	501860	288409	725019	459136	479864	533795	430671	382677	203177	312357	341792	247594	275953	349584
2-amino-4-({1-[(carboxymethyl)-C-hydroxycarbonimidoyl]-2-[(1-hydroxy-2,4-diphenylbutan-2-yl)sulfanyl]ethyl}-C-hydroxycarbonimidoyl)butanoic acid	0.91084					10.71_576.2025m/z	576.202	10.7115	neg	HMDB0135577	Organic acids and derivatives	Carboxylic acids and derivatives	Amino acids, peptides, and analogues	M+FA-H	C26H33N3O7S	49.4	54.6	0.705447	2.94924	0.000122948	0.000662379	1.88014	404367	215073	285264	422818	380344	448036	423704	466036	163470	189358	194348	233229	234180	275851
5′-Deoxy-5′-<WBR>(methylthio)adenosine	-0.507295					3.89_298.0964m/z	298.096	3.89127	pos	3425	Nucleosides, nucleotides, and analogues	5'-deoxyribonucleosides	5'-deoxy-5'-thionucleosides	M+H	C11H15N5O3S	57.7	94.2	-1.5032	2.94462	8.83756e-05	0.000510821	0.70354	445855	633730	482296	449209	479049	469878	403311	391386	693587	698304	669896	607797	570386	562409
3,6-dihydroxy-2-[3-methoxy-4-(sulfooxy)phenyl]-7-(sulfinooxy)-3,4-dihydro-2H-1-benzopyran-5-olate	-1.1851					1.94_463.0032m/z	463.003	1.94468	neg	HMDB0127823	Phenylpropanoids and polyketides	Flavonoids	Flavans	M-H	C16H16O12S2	45.6	50.8	4.65279	1.82917	1.04308e-06	1.61925e-05	0.439794	53036.2	120593	72617.5	45876	42068.5	51567.5	55644.2	50443.3	124453	131247	135884	112337	106976	112662
4-Dodecylbenzenesulfonic Acid	1.35315					15.91_325.1841m/z	325.184	15.9057	neg	HMDB0059915	Benzenoids	Benzene and substituted derivatives	Benzenesulfonic acids and derivatives	M-H	C18H30O3S	42.4	16.1	-0.530478	2.86914	0.00479626	0.012505	2.5547	355204	139039	191016	268771	307484	293310	520471	550170	117345	152565	129101	161230	118791	155205
4-Hydroxy-5-(3'-hydroxyphenyl)-valeric acid-3'-O-sulphate	0.429286					0.68_290.0460n	313.035	0.675417	pos	HMDB0059975	Lipids and lipid-like molecules	Fatty Acyls	Fatty acids and conjugates	M+Na, M+K	C11H14O7S	42.5	24.1	-0.17702	1.81061	6.30217e-06	6.52665e-05	1.34657	261673	194326	296682	255641	255703	251807	261486	248717	196364	192888	200292	203149	181913	191349
Ventosic acid	1.16739					11.42_449.3119m/z	449.312	11.4202	neg	LMFA01050536	Lipids and lipid-like molecules	Fatty Acyls	Fatty Acids and Conjugates	M+FA-H	C22H44O6	43.9	22.2	-0.29161	1.42381	2.2365e-10	3.80861e-08	2.24605	70985.1	31604.4	67112.6	71734.4	72887.4	73812.9	70323.3	70039.9	27219.1	29877.4	30696.2	32180.9	34215.4	35437.5
PC(16:0/0:0)[U]	1.15613					11.08_495.3317n	496.339	11.0759	pos	182	Unclassified	Unclassified	Unclassified	M+H, M+Na	C24H50NO7P	55.6	80.7	-1.67215	2.33514	0.000311944	0.00139079	2.22859	221785	99518.1	116994	232966	246571	253656	238112	242413	80655.1	91173.6	82634.6	126412	92169.6	124064
N2,N2-Dimethylguanosine	-1.00876					3.09_312.1296m/z	312.13	3.0862	pos	7086	Nucleosides, nucleotides, and analogues	Purine nucleosides	Unclassified	M+H	C12H17N5O5	54.3	78.4	-1.95275	1.99506	2.2723e-05	0.000176857	0.496973	82883	166776	129596	77423.5	73128.2	73933.2	78290.9	64926	163150	155290	187998	163709	149461	181046
Acacetin 7-rhamnosyl-(1->2)-glucosyl-(1->2)-glucosyl-(1->2)-glucoside	2.3772					0.81_897.2627m/z	897.263	0.806233	neg	LMPK12110464	Lipids and lipid-like molecules	Polyketides	Flavonoids	M-H2O-H	C40H52O24	38.1	0	-4.72846	1.78055	0.00218751	0.00660159	5.19529	94372.1	18164.9	141594	143038	59499.8	104640	48366.3	69095	29598.9	18606.6	49600.1	1470.4	5037.99	4675.66
Gabapentin	-0.143927					0.69_189.1594m/z	189.159	0.692433	pos	HMDB0005015	Organic acids and derivatives	Carboxylic acids and derivatives	Amino acids, peptides, and analogues	M+NH4	C9H17NO2	44.7	35.6	-2.16593	2.81894	0.0131462	0.028583	0.905052	2.14245e+06	2.36721e+06	2.41769e+06	2.11405e+06	2.02042e+06	2.12181e+06	2.16008e+06	2.02065e+06	2.49709e+06	2.41273e+06	2.47883e+06	2.28983e+06	2.23968e+06	2.28512e+06
Loteprednol	-3.39359					4.07_412.1896m/z	412.19	4.06782	pos	HMDB0015011	Lipids and lipid-like molecules	Steroids and steroid derivatives	Androstane steroids	M+NH4	C21H27ClO5	38.3	22	2.72391	2.81635	0.000278906	0.00127281	0.0951541	18502.6	194448	3569.52	5040.05	92345.2	5645.57	1308.07	3106.97	272110	111728	182724	250338	112623	237167
PE(18:3(6Z,9Z,12Z)/0:0)	1.23506					10.30_474.2624m/z	474.262	10.2956	neg	LMGP02050017	Lipids and lipid-like molecules	Glycerophospholipids	Glycerophosphoethanolamines	M-H	C23H42NO7P	50.8	57.6	-0.426497	1.41273	0.000140675	0.00073959	2.35391	75865.9	32229.7	47002.3	73148.1	71247.1	86872.8	87463.3	89461.7	22023.4	26837.5	27799.8	36448.2	37493.1	42776.2
Isobutyryl-L-carnitine	-2.19688					3.48_232.1540m/z	232.154	3.478	pos	LMFA07070075	Lipids and lipid-like molecules	Fatty Acyls	Fatty esters	M+H	C11H21NO4	49.1	51.1	-1.62772	2.79862	5.49906e-09	3.55852e-07	0.218109	42816.1	196306	54182.5	44194.7	42478	41499.9	39900.6	34640.8	216996	197135	222116	178421	175011	188158
PI(18:2(9Z,12Z)/0:0)	0.694824					12.33_596.2946n	597.302	12.3312	pos	LMGP06050010	Lipids and lipid-like molecules	Glycerophospholipids	Glycerophosphoinositols	M+H, M+NH4, M+Na, M+H-H2O	C27H49O12P	56.8	91.7	-2.6141	2.79818	0.000510783	0.0020389	1.61869	466249	288041	500995	439480	391662	460978	491437	512940	196583	223264	361393	343962	247538	355508
Citbismine C	0.340044					0.79_729.2300m/z	729.23	0.78915	neg	HMDB0041435	Organoheterocyclic compounds	Quinolines and derivatives	Benzoquinolines	M+FA-H	C37H36N2O11	39.4	9.93	-0.146207	2.79643	0.00166096	0.00526878	1.26579	889968	703090	1.01203e+06	786053	901603	889700	960479	789944	672864	715854	780299	714053	607552	727919
PIM1(16:0/16:0)	1.54209					10.59_953.5630m/z	953.563	10.5882	neg	LMGP15010003	Lipids and lipid-like molecules	Glycerophospholipids	Glycerophosphoinositolglycans	M-H2O-H	C47H89O18P	40.1	6.56	2.24021	2.78131	3.23645e-05	0.000233373	2.91215	248567	85355.1	241217	245240	179453	245118	298016	282358	45719.5	49725.3	84904.7	117531	71622.1	142628
Isomugineic acid	0.374046					0.85_320.1212n	321.129	0.845667	pos	89365	Organic acids and derivatives	Carboxylic acids and derivatives	Amino acids, peptides, and analogues	M+H-H2O, M+H	C12H20N2O8	42.2	18.3	-2.36267	1.48883	0.00338375	0.00939082	1.29598	241429	186291	303482	244657	230767	233092	220519	216059	202879	181191	204778	171458	169952	187486
Isoricinoleic Acid	1.49611					11.06_298.2505n	297.243	11.0615	neg	LMFA02000149	Lipids and lipid-like molecules	Fatty Acyls	Octadecanoids	M-H, M+FA-H	C18H34O3	44.5	26.1	-0.984781	1.93872	8.03491e-07	1.32455e-05	2.82081	117716	41731.1	97327.1	127397	115172	116791	105908	143700	35646.5	39937	35215.9	43856.2	47969	47762.2
Dihydrocordoin	0.855209					13.25_355.1579m/z	355.158	13.2524	neg	LMPK12120441	Lipids and lipid-like molecules	Polyketides	Flavonoids	M+FA-H	C20H22O3	48.6	55	9.11346	2.69838	0.00545327	0.0138652	1.80902	430238	237829	232758	469694	403579	375185	499283	600927	222045	198823	175653	260963	270735	298756
Heptanoyl thio-PC	1.49251					11.24_610.4246m/z	610.425	11.2429	pos	44954	Unclassified	Unclassified	Unclassified	M+H	C31H64NO6PS	36	0.132	-3.0646	2.69524	9.03634e-13	1.36443e-09	2.81377	218141	77526.1	232524	211852	213915	215297	219628	215629	78048.2	76602.1	79056.9	74132.7	76499.8	80816.8
PA(P-16:0/17:2(9Z,12Z))	0.777012					11.00_642.4527n	660.487	10.9999	pos	LMGP10030011	Lipids and lipid-like molecules	Glycerophospholipids	Glycerophosphates	M+H, M+Na, M+NH4	C36H67O7P	36.3	1.78	-15.187	2.2016	1.3155e-07	3.45752e-06	1.71358	230074	134265	251963	217667	218998	238780	237475	215559	129644	127186	149941	126458	128034	144327
Indoleacrylic acid	-0.184224					3.85_187.0631n	205.097	3.85202	pos	HMDB0000734	Organoheterocyclic compounds	Indoles and derivatives	Indoles	M+H, M+NH4, M+H-H2O	C11H9NO2	43.8	29.5	-1.30148	2.67233	0.017056	0.0353951	0.880122	1.52501e+06	1.73272e+06	1.80335e+06	1.48637e+06	1.34715e+06	1.48539e+06	1.55716e+06	1.47062e+06	1.75472e+06	1.7222e+06	1.88757e+06	1.61383e+06	1.67279e+06	1.74522e+06
PIM1(17:0/18:0)	1.83347					10.59_995.6100m/z	995.61	10.5882	neg	LMGP15010012	Lipids and lipid-like molecules	Glycerophospholipids	Glycerophosphoinositolglycans	M-H2O-H	C50H95O18P	39.5	4.05	2.16995	2.6721	3.00485e-06	3.74145e-05	3.56394	202414	56794.9	193531	200465	164163	204589	207631	244105	21091.1	36599.7	59616.2	72823.8	49184.2	101455
cis-Resveratrol 3-sulfate	0.714029					0.88_289.0176m/z	289.018	0.87545	neg	HMDB0041712	Phenylpropanoids and polyketides	Stilbenes	Unclassified	M-H2O-H	C14H12O6S	38.1	2.54	0.0191978	1.71588	4.16236e-06	4.7685e-05	1.64038	154508	94190.6	180237	144023	144360	141835	166208	150387	94268.7	89847.7	93699.3	86365.5	100031	100932
5-S-glutathionyl-L-DOPA	-7.31284					1.03_501.1296m/z	501.13	1.02877	neg	HMDB0062425	Organic acids and derivatives	Carboxylic acids and derivatives	Amino acids, peptides, and analogues	M-H	C19H26N4O10S	47.6	49.5	-0.117301	1.71321	5.98164e-06	6.26054e-05	0.00628948	382.894	60878.5	1.72686e-06	1.72686e-06	1.72686e-06	1.72686e-06	2273.54	23.8216	32743.8	64607.3	77612.2	54438.6	78909.9	56959.4
N-Didesethylquinagolide glucuronide	2.79084					4.76_514.1840m/z	514.184	4.76282	neg	2210	Unclassified	Unclassified	Unclassified	M-H	C22H33N3O9S	37.1	0	-4.77901	1.7121	1.29764e-08	6.43112e-07	6.92031	67355.8	9733.05	83901.8	66716.6	61631.9	61088.2	64010	66786.4	9633.86	8436.2	10514.6	9712.19	9713.28	10388.2
o-Hydroxyatorvastatin (Glucoronide_1)	1.70249					13.29_731.2634m/z	731.263	13.2933	neg	1143	Unclassified	Unclassified	Unclassified	M-H2O-H	C39H43FN2O12	36.2	0	1.71119	2.62015	0.000117799	0.000639813	3.25463	216566	66541	112244	213050	208384	237982	251769	275967	42892.9	56643.1	49390.3	72693.6	94183.8	83442.1
Isobutyryl carnitine	-2.53322					3.23_232.1540m/z	232.154	3.2272	pos	34492	Unclassified	Unclassified	Unclassified	M+H	C11H21NO4	51.7	63.4	-1.63615	2.61854	8.06294e-11	2.02908e-08	0.172753	27830.2	161098	34272	29354.3	26385.1	26239.9	27017.6	23712.1	166799	162985	175735	151970	144599	164498
beta-D-Xylopyranosyl-(1->5)-alpha-L-arabinofuranosyl-(1->3)-L-arabinose	0.703704					0.78_432.1704m/z	432.17	0.777567	pos	HMDB0038859	Organooxygen compounds	Carbohydrates and carbohydrate conjugates	Glycosyl compounds	M+NH4	C15H26O13	38.7	0	-1.93166	2.61758	0.000206097	0.00100256	1.62868	388595	238595	499883	369625	336609	403454	361094	360907	227080	233464	271958	259579	193599	245891
N-(3-oxo-butanoyl)-homoserine lactone	-0.463454					0.81_185.0685n	203.102	0.811617	pos	LMFA08030028	Unclassified	Unclassified	Unclassified	M+H, M+NH4	C8H11NO4	38.3	0	-1.5392	1.36711	3.56929e-06	4.24584e-05	0.725248	100820	139015	116567	101975	98082.9	95900.5	96189.1	96206	144851	143128	145982	133145	132057	134924
(3R,5Z)-5-Octene-1,3-diol	-0.368911					0.46_144.1150n	183.08	0.462933	pos	LMFA05000556	Lipids and lipid-like molecules	Fatty Acyls	Fatty alcohols	M+H-H2O, M+Na, M+K, M+H	C8H16O2	46.1	37	-0.432358	1.69379	0.000751006	0.00277209	0.774367	227262	293481	171103	219112	238085	248814	231110	255349	267401	293828	311119	304312	297154	287073
PE(13:0/18:3(6Z,9Z,12Z))	1.30937					11.22_654.4509m/z	654.451	11.2223	pos	LMGP02010392	Lipids and lipid-like molecules	Glycerophospholipids	Glycerophosphoethanolamines	M+H-H2O	C36H66NO8P	37	3.41	2.42057	1.54459	1.60992e-08	7.51818e-07	2.47834	78252.8	31574.7	88975	73701	73971	85197.1	73385.4	74286.9	31518.9	30326.4	30659.6	32184.2	31484.1	33274.7
1-(8-[3]-ladderane-octanoyl-2-(8-[3]-ladderane-octanyl)-sn-glycerol	-0.722856					13.28_689.4932m/z	689.493	13.2795	pos	LMGL02070009	Lipids and lipid-like molecules	Glycerolipids	Diradylglycerols	M+K	C43H70O4	46.7	41.5	3.96898	2.5827	0.00911883	0.021198	0.605897	276093	455676	110599	291071	285286	283987	308318	377295	309546	404276	416652	553577	456638	593367
PE(16:0/0:0)	0.678979					11.04_452.2781m/z	452.278	11.0412	neg	LMGP02050002	Lipids and lipid-like molecules	Glycerophospholipids	Glycerophosphoethanolamines	M-H	C21H44NO7P	57	86.1	-0.337019	2.57395	0.00486289	0.0126365	1.60101	455651	284603	266124	512976	513891	483453	439346	518118	228932	243918	217035	357486	302922	357325
OKOHA-PS	1.56597					10.55_706.3181m/z	706.318	10.5481	neg	LMGP20040025	Lipids and lipid-like molecules	Glycerophospholipids	Oxidized glycerophospholipids	M+FA-H	C31H52NO12P	46.4	41.1	-4.24134	2.55979	0.000583608	0.00226747	2.96077	227409	76807.4	96243.1	216986	221176	263557	285621	280870	50777.8	69086.4	51846.1	79732.9	106385	103016
PS(20:5(5Z,8Z,11Z,14Z,17Z)/0:0)	1.04453					11.31_543.2569n	542.25	11.3141	neg	LMGP03050027	Lipids and lipid-like molecules	Glycerophospholipids	Glycerophosphoserines	M-H, M+FA-H	C26H42NO9P	45.8	38.9	-5.18068	2.55524	0.000476174	0.00192897	2.06269	288325	139781	165882	272490	279875	336728	335024	339952	99744.8	130555	128035	154277	164825	161249
PA(21:4(6Z,9Z,12Z,15Z)/0:0)	1.47658					11.34_534.2834m/z	534.283	11.3353	neg	40941	Unclassified	Unclassified	Unclassified	M+FA-H	C24H44NO7P	39.6	0	-0.65657	1.67628	0.000175517	0.000883271	2.78288	96641.9	34727.4	47683.4	102011	96588	108921	111567	113082	23728.6	31769.7	27914.6	36368.8	44126.6	44455.7
8-Hydroxyadenine	-1.32264					0.85_152.0564m/z	152.056	0.845667	pos	5527	Organoheterocyclic compounds	Imidazopyrimidines	Purines and purine derivatives	M+H	C5H5N5O	42.7	19.6	-1.84505	1.67612	1.25573e-09	1.22559e-07	0.399802	36566.6	91461.8	42307.1	38490.6	34367	34974	35529	33731.6	96347	84836.1	96662.3	84860.2	94778.8	91286.4
PS(13:0/22:0)	-1.7895					14.22_777.5591n	822.558	14.2242	neg	LMGP03010088	Lipids and lipid-like molecules	Glycerophospholipids	Glycerophosphoserines	M-H, M+FA-H	C41H80NO10P	37.2	0	9.14858	1.23145	8.04406e-07	1.32502e-05	0.289272	12412.5	42909.5	8176.1	14123.6	15626.7	12492.2	8493	15563.6	38098.6	36037.4	41078.8	48004.1	42165.4	52072.5
Distichonic acid A	-0.41654					0.74_294.1057n	295.113	0.743517	pos	93404	Unclassified	Unclassified	Unclassified	M+H, M+Na	C10H18N2O8	49.4	53.6	-2.18108	2.49926	0.000298494	0.00134006	0.749219	415656	554786	336524	391650	430487	438069	462004	435202	597414	578712	493994	533243	602041	523309
PG(O-16:0/12:0)	-1.10545					15.48_653.4732m/z	653.473	15.4794	pos	LMGP04020001	Lipids and lipid-like molecules	Glycerophospholipids	Glycerophosphoglycerols	M+H	C34H69O9P	37.3	0	-3.13037	2.42981	9.20584e-06	8.71878e-05	0.464757	105583	227178	64321.7	114317	123258	104789	93318.8	133492	206454	214154	232430	267750	196786	245495
2-[(Methylthio)methyl]-2-butenal	-0.484306					0.73_130.0458n	148.079	0.726483	pos	HMDB0031370	Organic oxygen compounds	Organooxygen compounds	Carbonyl compounds	M+H, M+NH4	C6H10OS	37.1	0	4.11855	2.42278	6.27202e-06	6.50435e-05	0.714841	303181	424125	332413	303928	298393	300703	290460	293191	417814	431720	473649	437209	387890	396464
Alpha-CEHC	-0.337214					0.69_278.1512n	301.14	0.692433	pos	58055	Organoheterocyclic compounds	Benzopyrans	1-benzopyrans	M+Na, M+K	C16H22O4	38.7	0	-2.02251	1.66229	0.00152335	0.00491151	0.791569	249209	314829	199316	235831	285437	259241	253140	262287	302856	347630	303356	304931	339788	290414
2-{[hydroxy(4-hydroxy-3,5-dimethoxyphenyl)methylidene]amino}acetic acid	-0.630904					0.84_255.0740n	300.072	0.840433	neg	HMDB0131458	Benzenoids	Benzene and substituted derivatives	Benzoic acids and derivatives	M-H, M+FA-H	C11H13NO6	48.1	43.4	-1.08558	2.41515	4.26397e-09	2.96241e-07	0.645771	208109	322265	225485	216058	207016	194579	196188	209330	316815	313027	321363	330933	336144	315307
(22E)-1alpha,25-dihydroxy-26-methyl-22,23-didehydrovitamin D3	0.661387					14.06_428.3284n	451.317	14.0632	pos	42255	Unclassified	Unclassified	Unclassified	M+H, M+K, M+Na	C28H44O3	53.4	73.3	-1.45583	1.65086	0.00230718	0.00688477	1.5816	183472	116004	111728	190177	208210	196031	174848	219838	117994	109076	105658	137557	100509	125229
C16 Sphinganine-1-phosphate	-0.674462					2.31_376.2184m/z	376.218	2.30955	pos	LMSP01050006	Lipids and lipid-like molecules	Sphingolipids	Sphingoid bases	M+Na	C16H36NO5P	43.4	33.8	-11.1213	1.51465	0.00025149	0.00117371	0.626566	85936.6	137155	115635	72705	76481.8	86243	87219.2	77335.5	145341	131369	159563	116473	122569	147615
PA(18:2(9Z,12Z)/18:3(6Z,9Z,12Z))	-2.78372					11.97_739.4534m/z	739.453	11.9711	neg	LMGP10010349	Lipids and lipid-like molecules	Glycerophospholipids	Glycerophosphates	M+FA-H	C39H67O8P	36	0	-3.04214	1.51376	1.8251e-06	2.50373e-05	0.145217	7883.85	54290.2	6507.38	3646.52	457.306	5073.91	14438.8	17179.2	45381.6	44147.7	49774.1	61585.4	68142.8	56709.6
1-(2-methoxy-19Z-hexacosenyl)-sn-glycero-3-phosphoserine	1.5829					8.17_690.4119m/z	690.412	8.1735	pos	LMGP03060027	Lipids and lipid-like molecules	Glycerophospholipids	Glycerophosphoserines	M+K	C33H66NO9P	39	0	1.85464	1.126	1.2224e-05	0.000108829	2.99571	39500	13185.5	24667.4	40660.9	41647.7	45292.7	43239.9	41491.4	10786.1	16192.4	9800.8	10561.5	16928.8	14843.5
D-Gluconic acid Mn(II) salt	-0.352142					0.84_445.0399n	426.022	0.840433	neg	92165	Unclassified	Unclassified	Unclassified	M-H2O-H, M-H	C12H22MnO14	38	0	2.0215	2.32333	0.000119109	0.000645382	0.78342	424389	541713	498903	402347	428951	386075	441621	388435	562513	540130	531508	512281	566885	536961
3-Methylpyrrolo[1,2-a]pyrazine	-0.194572					15.55_133.0639n	151.097	15.5542	pos	HMDB0033172	Organoheterocyclic compounds	Pyrrolotriazines	Unclassified	M+H, M+NH4	C7H7N3	45.2	27.7	-1.03336	2.32209	0.00299009	0.0084931	0.873832	913109	1.04495e+06	864196	1.00302e+06	992616	814285	882497	922038	1.00028e+06	1.02908e+06	1.10385e+06	1.0723e+06	1.02957e+06	1.03461e+06
1-O-(2R-hydroxy-octadecyl)-sn-glycerol	0.772481					11.87_378.3569m/z	378.357	11.8689	pos	LMGL01020064	Lipids and lipid-like molecules	Glycerolipids	Monoradylglycerols	M+NH4	C21H44O4	39.6	4.64	-2.55722	2.3035	0.000645858	0.00245684	1.70821	295496	172986	189093	303657	327915	324765	290674	336870	133654	161585	155630	207409	180391	199247
Egonol glucoside	-1.36864					0.85_511.1551m/z	511.155	0.845667	pos	89819	Phenylpropanoids and polyketides	2-arylbenzofuran flavonoids	Unclassified	M+Na	C25H28O10	37.1	0	-4.83325	1.63001	1.43406e-08	6.91065e-07	0.387255	33106.7	85490.7	39497.8	32214	35055.7	33912.7	33023.6	24936.4	81118.2	95769.8	90558.5	81872.1	82391.4	81234.3
(22E,24E,26E)-1alpha,26b-dihydroxy-22,23,24,25,26,26a-hexadehydro-26a,26b-dihomo-27-norvitamin D3	1.09198					12.06_425.3043m/z	425.304	12.0603	pos	42247	Unclassified	Unclassified	Unclassified	M+H	C28H40O3	50.7	61.7	-1.74951	1.62749	0.000195739	0.000963967	2.13166	110299	51743	61132.9	128071	119349	119692	114326	119221	47134.1	50012.2	44135.1	58165.5	53976	57035.2
15-Demethoxy-epsilon-rhodomycin	0.983147					0.81_570.1970m/z	570.197	0.806233	neg	72430	Unclassified	Unclassified	Unclassified	M-H	C29H33NO11	37.5	0	-1.83784	2.28468	0.000386074	0.00163995	1.97677	237151	119969	323828	255341	201353	228754	184792	228835	122003	121284	159668	103014	127690	86152
2alpha-(benzyloxy)-1alpha,25-dihydroxy-19-norvitamin D3	0.534987					11.04_510.3756n	528.409	11.0395	pos	LMST03020551	Lipids and lipid-like molecules	Sterol Lipids	Secosteroids	M+NH4, M+Na, M+H	C33H50O4	42.9	32.4	9.1687	2.26904	1.60993e-07	4.05641e-06	1.44893	330117	227835	316006	322628	321832	347699	323586	348948	212528	216614	243006	222807	227636	244418
NONOXYNOL-9	0.56607					11.52_634.4502m/z	634.45	11.5244	pos	43278	Organic oxygen compounds	Organooxygen compounds	Ethers	M+NH4	C33H60O10	37.9	0	-3.62073	1.61898	0.000285861	0.00129697	1.48049	180166	121694	132595	188048	202948	198229	178489	180684	112374	116296	116811	129683	123989	131008
4'-Hydroxy-5,7,2'-trimethoxyflavanone 4'-rhamnosyl-(1->6)-glucoside	3.1999					4.76_656.2682m/z	656.268	4.75783	pos	LMPK12140461	Lipids and lipid-like molecules	Polyketides	Flavonoids	M+NH4	C30H38O15	41.6	33.6	20.8836	1.75216	2.26048e-12	2.13802e-09	9.18894	66802.1	7269.84	62279.8	65989.6	64006.6	66957.3	71166.5	70413	8122.82	8701.14	6633.62	5958.34	7512.39	6690.74
p-Acetamidophenyl glucuronide	1.65246					0.74_350.0837m/z	350.084	0.743517	pos	488	Unclassified	Unclassified	Unclassified	M+Na	C14H17NO8	36.1	0	-2.881	1.19077	9.47228e-07	1.51189e-05	3.14369	42215.3	13428.6	38056.3	36667.5	43965.4	41861.1	39970.7	52770.9	9276.34	14482.6	17644.4	15147.6	14391	9629.42
16beta-16-Hydroxy-3-oxo-1,12-oleanadien-28-oic acid	0.750474					13.12_486.3572m/z	486.357	13.1168	pos	HMDB0040711	Lipids and lipid-like molecules	Prenol lipids	Triterpenoids	M+NH4	C30H44O4	56.2	83.3	-1.25904	1.60409	0.00269521	0.00781611	1.68235	157021	93334.3	85248	168307	171960	183496	150368	182744	79669.2	94297.7	77843	105556	92549.4	110090
(S)-AM1241	-1.13834					2.38_484.0542m/z	484.054	2.38193	neg	64755	Unclassified	Unclassified	Unclassified	M-H2O-H	C22H22IN3O3	36.8	0	2.86655	1.60334	1.62951e-06	2.29235e-05	0.454283	43384.4	95500.9	66364.1	40386.4	39236.1	35741.7	41393	37185.1	96645.7	91901.3	104449	90714.6	89878.2	99416.1
Nicotinamide adenine dinucleotide (NAD)	-1.8463					0.99_662.1015m/z	662.102	0.994283	neg	101	Unclassified	Unclassified	Unclassified	M-H	C21H27N7O14P2	37.6	0	-0.487776	1.92015	2.45923e-08	1.02388e-06	0.278104	28064.1	100912	32753.8	27667.1	31164.2	32217.8	21982.1	22599.6	93683.2	97374.8	111743	97764.4	89318.1	115589
Isoscutellarein 4'-methyl ether 8-(2'',4''-disulfatoglucuronide)	-0.906912					3.07_635.0048m/z	635.005	3.0659	neg	LMPK12111360	Lipids and lipid-like molecules	Polyketides	Flavonoids	M-H	C22H20O18S2	36.2	0	4.61874	2.19936	1.65338e-06	2.32015e-05	0.533325	112263	210496	153074	109501	93500.6	102584	115955	98961.8	219722	209682	225552	199493	197218	211307
Arginyl-Proline	-0.252093					2.15_254.1607m/z	254.161	2.14628	pos	HMDB0028717	Organic acids and derivatives	Carboxylic acids and derivatives	Amino acids, peptides, and analogues	M+H-H2O	C11H21N5O3	54.2	81.6	-1.58153	1.59992	0.00137719	0.0045311	0.839678	319949	381037	367487	310693	314210	313620	310804	302878	400754	379686	414631	366245	344942	379967
N-(2-fluro-ethyl)-eicosanoyl amine	0.31763					11.51_380.3361m/z	380.336	11.5073	pos	LMFA08020049	Lipids and lipid-like molecules	Fatty Acyls	Fatty amides	M+Na	C22H44FNO	36	5.76	17.3204	1.59871	0.0125174	0.0274583	1.24628	357711	287023	261788	395825	375418	392298	355973	364963	247205	272639	268684	313412	301765	318430
Ornaline	-0.355641					0.76_307.1144m/z	307.114	0.75505	neg	65631	Unclassified	Unclassified	Unclassified	M+FA-H	C10H18N2O6	38.6	0	-0.995168	1.59513	0.00103505	0.00359277	0.781522	213733	273482	217386	205845	205791	219066	214730	219577	303814	284362	235721	232836	300150	284011
3-(2H-1,3-benzodioxol-5-yl)-3-oxopropanoic acid	3.90796					2.25_226.0706m/z	226.071	2.24827	pos	HMDB0129376	Organoheterocyclic compounds	Benzodioxoles	Unclassified	M+NH4	C10H8O5	53.2	69.7	-1.6924	2.17122	1.10695e-08	5.77678e-07	15.0111	98938.7	6591.01	125069	97114.6	92697.4	96203.8	95981.1	86565.9	6838.14	6590.18	7388.53	5702.51	6359.78	6666.94
13-methoxy-heneicosanoic acid	0.999106					15.17_356.3288n	355.322	15.1696	neg	LMFA01080015	Lipids and lipid-like molecules	Fatty Acyls	Fatty Acids and Conjugates	M-H, M+FA-H	C22H44O3	56.7	88.4	-0.706952	2.1479	0.00159012	0.00509216	1.99876	223611	111875	122961	217284	283070	250571	190363	277417	106316	91333.8	93975.6	122933	112612	144078
2-Hydroxy-4,7-dimethoxy-2H-1,4-benzoxazin-3(4H)-one	4.22944					2.26_224.0559m/z	224.056	2.25583	neg	HMDB0037264	Organoheterocyclic compounds	Benzoxazines	Benzoxazinones	M-H	C10H11NO5	45	39.2	-2.27862	1.56748	6.52309e-08	2.08969e-06	18.7581	51254.9	2732.41	68371	47541.3	47352.2	48989.5	49091.8	46183.2	2760.07	2632.1	2813.81	2615.7	2816.08	2756.69
MGDG(18:3(9Z,12Z,15Z)/18:3(9Z,12Z,15Z))	1.00286					10.98_774.5304n	792.564	10.9792	pos	LMGL05010001	Lipids and lipid-like molecules	Glycerolipids	Glycosyldiradylglycerols	M+NH4, M+Na	C45H74O10	52.2	71.6	2.80012	1.56574	9.26798e-08	2.69116e-06	2.00397	96661.7	48235.2	111051	94190.7	92017.6	96859.1	96000.4	89851.7	44870.4	48424.9	55173.3	48883.2	42021.7	50037.6
Calomelanol D-1	-1.19083					0.81_427.0943m/z	427.094	0.811617	pos	52298	Unclassified	Unclassified	Unclassified	M+K	C24H20O5	37.5	0	0.10746	2.13745	0.000564143	0.0022106	0.438052	81868.3	186892	78151.7	77606.3	155408	115813	21280.6	42950.1	207242	190937	200874	192038	160953	169308
2-(9R-(15Z-docosenoyloxy)-3-methyl-2Z-decenoyloxy)-ethanesulfonic acid	0.729847					10.60_628.4375n	646.471	10.6008	pos	LMFA07020002	Lipids and lipid-like molecules	Fatty Acyls	Fatty esters	M+NH4, M+Na, M+H	C35H64O7S	45.2	36	0.326772	1.54598	6.41637e-05	0.000399792	1.65846	128694	77598.3	161809	113438	116007	122945	138641	119323	81063.6	71430	84850.4	75288.6	75725.6	77231.7
2E-Decenedioic acid	-0.633081					5.87_199.0967m/z	199.097	5.86963	neg	LMFA01170032	Lipids and lipid-like molecules	Fatty Acyls	Fatty Acids and Conjugates	M-H	C10H16O4	50.2	57	-4.19483	1.88641	3.91841e-05	0.000270244	0.644798	136936	212371	159914	123804	113613	129548	151311	143427	231153	197023	197280	189105	227271	232395
2-Aminoheptanedioic acid	-2.70143					0.85_176.0915m/z	176.091	0.845667	pos	89805	Organic acids and derivatives	Carboxylic acids and derivatives	Amino acids, peptides, and analogues	M+H	C7H13NO4	50.3	57	-1.62061	2.11572	3.53775e-10	5.1036e-08	0.153741	15827.2	102947	19375	16562.7	13378.5	14254.5	15400.7	15991.8	114959	94879	110937	97106.8	95077.8	104724
PA(16:1(9Z)/19:1(9Z))	0.855455					11.00_686.4788n	704.513	10.9999	pos	LMGP10010213	Lipids and lipid-like molecules	Glycerophospholipids	Glycerophosphates	M+NH4, M+Na, M+H	C38H71O8P	40.9	24.6	-14.3743	2.11466	5.5688e-08	1.85755e-06	1.80933	196974	108866	218752	193491	190953	197277	198328	183045	104671	103271	122228	98106.7	107314	117606
15d-PGA1	0.446244					10.81_363.2151m/z	363.215	10.8104	neg	LMFA03010171	Lipids and lipid-like molecules	Fatty Acyls	Eicosanoids	M+FA-H	C20H30O3	46.2	44.4	-8.29928	2.11215	1.30343e-05	0.000114114	1.36249	350524	257268	330598	360423	382602	343565	320221	365738	236187	270557	237686	257951	277289	263937
Digitoxic acid	-2.11047					0.00_164.0673n	145.049	0.00253333	neg	LMFA01050098	Lipids and lipid-like molecules	Fatty Acyls	Fatty Acids and Conjugates	M-H2O-H, M-H, M+FA-H	C6H12O5	46.7	43.3	-7.398	1.54053	6.0094e-05	0.000380399	0.231571	15267.5	65930.2	34855.1	24434.6	28147.3	1235.51	1461.2	1471.53	75141.8	78256.1	69587.9	63895.1	58152.9	50547.5
Glutaminylthreonine	-0.491864					1.01_247.1164n	230.113	1.00733	pos	HMDB0028807	Organic acids and derivatives	Carboxylic acids and derivatives	Amino acids, peptides, and analogues	M+H-H2O, M+H	C9H17N3O5	41.7	15.2	-1.73504	1.23247	0.000455886	0.00186547	0.711106	85248.9	119882	105345	83928.5	83971.4	84677.4	81763.9	71806.7	133603	122026	135677	109197	109227	109563
26,26,26,27,27,27-hexafluoro-1alpha,25-dihydroxy-23,23,24,24-tetradehydrovitamin D3	0.445169					12.79_501.2234m/z	501.223	12.7928	neg	LMST03020080	Lipids and lipid-like molecules	Sterol Lipids	Secosteroids	M-H2O-H	C27H34F6O3	52.5	69.7	0.0851742	1.23195	0.019061	0.0388231	1.36147	166065	121975	157064	155975	147256	166727	184607	184762	72571.5	91892.1	118011	140385	139715	169272
Tetrahydropentoxyline	-0.235937					3.81_366.1422n	367.15	3.81207	pos	HMDB0029992	Alkaloids and derivatives	Harmala alkaloids	Unclassified	M+H-H2O, M+H	C17H22N2O7	50.8	59.5	-1.41785	1.33632	0.0177713	0.0366411	0.849133	294685	347043	297153	275475	251593	311539	328029	304324	322248	355506	329661	300873	397418	376549
Cycloartocarpin A	0.58973					0.81_457.1676m/z	457.168	0.811617	pos	LMPK12110936	Lipids and lipid-like molecules	Polyketides	Flavonoids	M+Na	C26H26O6	39.1	18.8	12.4387	2.06692	0.0016188	0.00516617	1.50496	301504	200339	374848	296577	210585	313492	319889	293630	182364	224012	208243	178920	228066	180432
2,3-Heptanedione	-2.32385					0.79_146.1172m/z	146.117	0.794583	pos	LMFA12000013	Lipids and lipid-like molecules	Fatty Acyls	Oxygenated hydrocarbons	M+NH4	C7H12O2	38.7	0	-2.47913	1.52875	1.68974e-09	1.50624e-07	0.199734	11392	57036	13819.8	11142.6	10393.1	10491.3	12020.4	10485	59801.8	55091.7	66499.1	52069.1	54492.7	54261.5
PE-Cer(d14:2(4E,6E)/18:0(2OH))	-0.156231					14.46_685.4331m/z	685.433	14.4599	pos	LMSP03020067	Lipids and lipid-like molecules	Sphingolipids	Phosphosphingolipids	M+K	C34H67N2O7P	37.7	0	2.08817	2.02636	0.0128722	0.028106	0.897366	996584	1.11057e+06	821911	1.00677e+06	1.03901e+06	1.03347e+06	1.03197e+06	1.04638e+06	1.06899e+06	1.10618e+06	1.1145e+06	1.16437e+06	1.12002e+06	1.08934e+06
Corticrocin	0.625424					0.81_229.0876m/z	229.088	0.811617	pos	LMFA01031041	Lipids and lipid-like molecules	Fatty Acyls	Fatty Acids and Conjugates	M+H-H2O	C14H14O4	38.9	16.5	6.81355	1.22096	0.00150351	0.00486331	1.54266	100516	65157.2	124170	108811	69933.9	97182.5	100190	102807	58444.2	73454.6	75976.3	52585.9	69536.4	60946.1
Ethyladipic acid	-1.94799					0.00_174.0881n	173.081	0.00253333	neg	LMFA01170104	Lipids and lipid-like molecules	Fatty Acyls	Fatty Acids and Conjugates	M-H2O-H, M-H	C8H14O4	47.9	48.4	-6.60682	1.52225	8.32537e-05	0.000486861	0.259177	17445.2	67310.1	38617.6	27616.3	31938.6	2424.39	1987.24	2087.23	74443.1	77667.3	70640.9	66548	60046.3	54514.9
5-(4-Chloro-3-hydroxy-1-butynyl)-2,2'-bithiophene	0.665403					11.44_248.9601m/z	248.96	11.4415	neg	HMDB0033269	Organoheterocyclic compounds	Bi- and oligothiophenes	Unclassified	M-H2O-H	C12H9ClOS2	38.9	35.8	-1.42483	1.51674	3.41489e-05	0.00024322	1.58601	132317	83427.4	109150	127251	131702	133506	143939	148352	70819.3	79749.4	75287.9	86834.4	92086.2	95787.1
PA(12:0/20:2(11Z,14Z))	1.76874					11.40_625.4160m/z	625.416	11.399	neg	LMGP10010058	Lipids and lipid-like molecules	Glycerophospholipids	Glycerophosphates	M-H2O-H	C35H65O8P	36.5	1.55	-12.1605	1.42659	5.01473e-11	1.41973e-08	3.40756	55876.7	16397.8	60833.5	55198.3	53628.1	54632.7	57179.6	53787.8	15736	14398.2	15302.1	15754.9	17869.3	19326.5
10S,11R-epoxy-punaglandin 4	-1.41053					0.74_515.2120m/z	515.212	0.743517	pos	LMFA03120040	Lipids and lipid-like molecules	Fatty Acyls	Eicosanoids	M+H	C25H35ClO9	37.9	40.4	15.0838	1.21267	0.00018736	0.000931618	0.376173	19626.9	52175.2	38929.1	26302.9	12469.3	16500.1	10605.9	12954.2	66325.4	46015.8	55634.6	51478.4	51880.7	41716.4
3-hydroxypristanic acid	0.719195					10.60_337.2727m/z	337.273	10.6008	pos	HMDB0061651	Lipids and lipid-like molecules	Prenol lipids	Diterpenoids	M+Na	C19H38O3	44.5	30.5	4.43775	1.06189	0.000276264	0.00126381	1.64626	63974.8	38860.6	57847.5	60994.7	56852.9	67510	68164	72479.4	27067.7	31277.9	41471.2	44866.1	35950.1	52530.5
N-(1-Deoxy-1-fructosyl)phenylalanine	0.741745					2.59_326.1244m/z	326.124	2.59255	neg	HMDB0037846	Organic acids and derivatives	Carboxylic acids and derivatives	Amino acids, peptides, and analogues	M-H	C15H21NO7	57.6	92.2	-0.48009	1.99343	5.30307e-06	5.72222e-05	1.6722	203439	121660	183913	194114	186802	209097	225499	221208	135315	124652	103085	104663	135001	127242
Catechin-4-ol 3-O-beta-D-galactopyranoside	-4.19186					0.99_513.1291m/z	513.129	0.994283	neg	LMPK12020199	Lipids and lipid-like molecules	Polyketides	Flavonoids	M+FA-H	C21H24O12	37.3	0	8.74199	1.99244	2.30946e-07	5.24549e-06	0.0547171	4577.01	83648.6	1416.38	6240.28	3251.52	7767.03	6179.3	2607.55	110731	82077.3	87324.4	79310.9	63130.4	79317.5
PG(P-20:0/19:1(9Z))	1.38472					14.85_820.6471m/z	820.647	14.853	pos	LMGP04030074	Lipids and lipid-like molecules	Glycerophospholipids	Glycerophosphoglycerols	M+NH4	C45H87O9P	37.3	0	5.58149	1.12387	0.0187369	0.0382594	2.61122	59942.6	22955.8	119327	39831.1	44892.3	41168.5	55342.7	59094.2	45756.4	14157.3	18529.5	18547	15542.4	25202.2
5-Hydroxyriluzole glucuronide	-0.851187					3.96_425.0273m/z	425.027	3.96303	neg	2325	Unclassified	Unclassified	Unclassified	M-H	C14H13F3N2O8S	37.4	0	0.194941	1.97072	1.32639e-05	0.000115742	0.554328	100834	181902	144595	91395.7	85853.6	93579.3	105918	83660.1	194813	182850	187823	163561	177737	184630
3-hydroxyisovalerylcarnitine	-1.87557					4.24_244.1542m/z	244.154	4.23663	pos	LMFA07070041	Lipids and lipid-like molecules	Fatty Acyls	Fatty esters	M+H-H2O	C12H23NO5	47.8	42.7	-0.508944	1.96084	7.3463e-10	8.63412e-08	0.27252	28104.7	103129	34509.4	27919	27348.2	27877.9	26403.9	24570	105913	102664	116680	98184.3	95878.8	99454.5
PE(20:2(11Z,14Z)/0:0)	1.61747					10.85_505.3164n	506.324	10.8547	pos	LMGP02050021	Lipids and lipid-like molecules	Glycerophospholipids	Glycerophosphoethanolamines	M+H, M+Na	C25H48NO7P	47.6	46.6	-0.873011	1.40778	0.000101622	0.000569068	3.06837	63942.1	20839.1	31490.4	68589.2	66502.6	70383.7	69901.6	76785.2	14507	19303.4	16685.4	22713.8	23400.6	28424.6
PA(O-18:0/18:4(6Z,9Z,12Z,15Z))	-5.59776					14.99_665.4936m/z	665.494	14.9908	pos	LMGP10020032	Lipids and lipid-like molecules	Glycerophospholipids	Glycerophosphates	M+H-H2O	C39H71O7P	37.4	0	4.58513	1.94872	2.86931e-07	6.21885e-06	0.0206493	1599.47	77458.8	1.72686e-06	2681.88	1521.54	1877.74	1324.37	2191.28	80298.6	54309.1	78985.8	80991.2	69037.2	101131
xi-2,3-Dihydro-3,5-dihydroxy-6-methyl-4H-pyran-4-one	-3.02821					15.57_157.0509m/z	157.051	15.5722	neg	HMDB0036380	Organoheterocyclic compounds	Pyrans	Pyranones and derivatives	M-H	C7H10O4	42	12.9	1.49054	1.93908	0.000467939	0.00190344	0.12258	11868.8	96824.9	20236.1	8795.69	7917.35	6125.82	14283.1	13854.7	141874	120672	125447	83026.8	31582.9	78346.4
[Nitrilotris(methylene)]trisphosphonic acid	0.624057					0.93_321.9612m/z	321.961	0.933483	pos	HMDB0029807	Organic acids and derivatives	Organic phosphonic acids and derivatives	Organic phosphonic acids	M+Na	C3H12NO9P3	38.9	0	-1.75894	1.27286	7.23363e-05	0.000438764	1.5412	98795	64102.5	122705	96880.8	89389.9	93986.1	94512.5	95295.8	60853.9	57478.4	72566.7	62792.1	62670.4	68253.7
13'-Carboxy-gamma-tocotrienol	0.541475					13.10_440.2918n	463.281	13.0965	pos	HMDB0012558	Lipids and lipid-like molecules	Prenol lipids	Quinone and hydroquinone lipids	M+Na, M+K, M+H	C28H40O4	38.9	0.37	-1.85179	1.39563	0.00184572	0.0057542	1.45546	150973	103729	104066	166148	155206	164477	146894	169047	110726	100598	86254	112057	92495.8	120242
HAMI3379	2.33958					7.02_618.3036m/z	618.304	7.02458	pos	96432	Unclassified	Unclassified	Unclassified	M+Na	C34H45NO8	37.1	0	-0.309484	1.48854	1.52785e-06	2.18811e-05	5.06155	56008	11065.4	37644.2	55521.1	53144.1	58667.6	71034.2	60036.7	11637.5	11838.3	12579.5	10182.3	10207.3	9947.46
2beta,3alpha,7alpha,12alpha-Tetrahydroxy-5beta-cholestan-26-oic acid	1.07394					10.96_449.3261m/z	449.326	10.9587	pos	LMST04030042	Lipids and lipid-like molecules	Sterol Lipids	Bile acids and derivatives	M+H-H2O	C27H46O6	38.6	9.7	-0.0787831	1.18436	1.37523e-07	3.58431e-06	2.10517	52831.8	25096.2	62314.4	50445	48862.2	54482.6	51887	48999.6	24953.5	26259.4	26544.6	23444.1	24227.7	25147.7
N-Methylcalystegine C1	-0.630012					2.17_205.0947n	206.102	2.16668	pos	91536	Alkaloids and derivatives	Tropane alkaloids	Unclassified	M+H, M+K, M+Na	C8H15NO5	55.4	80.4	-1.37212	1.1107	6.71226e-05	0.000413789	0.646171	48442.5	74968.6	61603.6	49345.2	45161.7	44647.3	48034.7	41862.7	82474.9	72647.3	83159.5	65110.4	69929.6	76489.9
PA(18:2(9Z,12Z)/16:1(9Z))	1.58062					11.38_669.4468m/z	669.447	11.3778	neg	LMGP10010344	Lipids and lipid-like molecules	Glycerophospholipids	Glycerophosphates	M-H	C37H67O8P	37.4	6.13	-4.94503	1.48575	0.000126959	0.000679624	2.99099	71982.5	24066.4	87197.2	80463.1	52155.2	69531.2	73513	69035.2	37881.5	22674.4	14216.4	10644.6	11435.2	47546.4
PIM1(18:1(9Z)/16:2(9Z,12Z))	1.3037					10.59_975.5450m/z	975.545	10.5882	neg	LMGP15010023	Lipids and lipid-like molecules	Glycerophospholipids	Glycerophosphoinositolglycans	M-H2O-H	C49H87O18P	38	0	-0.141928	1.18075	7.26242e-05	0.000440275	2.46861	50587.5	20492.3	47755.9	44731.2	39634.8	47932.2	62136.4	61334.4	13279.8	11572.2	26257	26183.5	19300.3	26360.9
Citreovirenone	-1.93431					4.53_266.1384m/z	266.138	4.52865	pos	HMDB0033515	Benzenoids	Phenols	Methoxyphenols	M+NH4	C14H16O4	53.7	71.4	-0.946911	1.90969	8.01352e-11	2.02908e-08	0.261646	25129	96041.8	30598.1	24707.7	24323.1	25364.7	22159.6	23620.7	95655.8	94957.2	106993	92707.4	92718.2	93219.1
N-(6-Oxo-6H-dibenzo[b,d]pyran-3-yl)-2,2,2-trifluoroacetamide	-0.541427					0.84_352.0436m/z	352.044	0.840433	neg	70470	Unclassified	Unclassified	Unclassified	M+FA-H	C15H8F3NO3	38.6	0	-0.596748	1.90885	7.15753e-08	2.23218e-06	0.687091	157919	229837	152864	157797	154264	151509	160298	170782	220091	222178	237463	228681	247070	223540
(23S,25R)-12alpha,17alpha,23-trihydroxyspirost-5-en-3beta-yl O-alpha-L-rhamnopyranosyl-(1-2)-beta-D-glucopyranoside	1.32368					13.55_831.4393m/z	831.439	13.5474	neg	LMST01080060	Lipids and lipid-like molecules	Sterol Lipids	Sterols	M+FA-H	C40H66O15	36.6	0	1.11998	1.9058	0.0473478	0.0830465	2.50304	198593	79340.9	321716	315700	89836.5	148779	150692	164834	158134	43289.8	22752.1	19373.2	16592.8	215903
IC202A	0.390068					11.54_590.4247m/z	590.425	11.5425	pos	LMFA08020182	Lipids and lipid-like molecules	Fatty Acyls	Fatty amides	M+NH4	C27H52N6O7	51	61.7	2.00843	1.17198	0.00503646	0.0129995	1.31046	149085	113766	107081	163459	156605	160056	150512	156797	96536.7	108170	105673	122652	125072	124490
PE(P-16:0/22:2(13Z,16Z))	-1.02218					14.04_778.5697m/z	778.57	14.0432	pos	LMGP02030032	Lipids and lipid-like molecules	Glycerophospholipids	Glycerophosphoethanolamines	M+Na	C43H82NO7P	38.1	0	-3.2104	1.90132	0.000999164	0.00348745	0.492373	82530.9	167619	21926	85987.7	101568	104843	88209.9	92650.4	103506	166380	171097	200123	178479	186125
Minoxidil	-0.367954					15.88_192.1240m/z	192.124	15.8825	pos	HMDB0014494	Organic nitrogen compounds	Organonitrogen compounds	Amines	M+H-H2O	C9H15N5O	47.6	43.1	-1.54227	1.90132	0.0021459	0.00650201	0.77488	301040	388499	311721	346156	323978	257577	272747	294063	381798	366565	454282	355504	420252	352593
PG(20:2(11Z,14Z)/0:0)	0.66251					10.75_581.3203m/z	581.32	10.7498	neg	LMGP04050024	Lipids and lipid-like molecules	Glycerophospholipids	Glycerophosphoglycerols	M+FA-H	C26H49O9P	37.8	12.4	19.9063	1.89574	0.000373014	0.00159826	1.58283	219934	138949	161572	228023	249135	232992	225862	222017	110462	136155	114442	148764	158114	165758
Prosafrinine	1.68784					10.21_328.2492m/z	328.249	10.2111	neg	LMSP01080051	Lipids and lipid-like molecules	Sphingolipids	Sphingoid bases	M+FA-H	C17H33NO2	45.1	28.1	-0.417477	1.16351	4.84702e-05	0.000320465	3.22175	42111.1	13070.9	22459.8	44420.6	50351.2	43553.6	42598.2	49283.2	10527.4	12485.5	12206.8	15509.7	10517.8	17178.2
1-(O-alpha-D-glucopyranosyl)-3-keto-(1,27R,29R)-triacontanetriol	-3.34107					13.64_685.4617m/z	685.462	13.6413	pos	LMFA13010022	Lipids and lipid-like molecules	Fatty Acyls	Fatty acyl glycosides	M+K	C36H70O9	37	0	-5.37704	1.36635	0.000175775	0.000884104	0.0986816	4522.79	45832.1	527.016	5111.34	5863.15	7234.07	3033.23	5367.94	16934.3	39869.9	42236.6	58996	50636.5	66319.5
26-Hydroxycastasterone	1.06596					11.34_463.3415m/z	463.341	11.3357	pos	73405	Unclassified	Unclassified	Unclassified	M+H-H2O	C28H48O6	36	0	-0.667168	1.88084	5.27775e-08	1.77616e-06	2.09357	133660	63843	154483	138908	128550	127098	128208	124710	69691.1	62047.3	60244.2	63625.7	60759.3	66690.7
4-O-beta-D-Glucopyranuronosyl-L-fucose	-1.78659					0.99_661.1828m/z	661.183	0.994283	neg	94433	Unclassified	Unclassified	Unclassified	M-H2O-H	C24H40O22	36.2	0	-0.777585	1.16054	2.85395e-09	2.19861e-07	0.289857	10727.8	37010.7	13142.1	9570.09	12959.4	8090.77	9597.29	11007.3	35396.6	37149	41253.9	36100.9	33706.9	38457.1
b-D-Xylopyranosyl-(1->4)-a-L-rhamnopyranosyl-(1->2)-L-arabinose	1.1649					0.79_446.1861m/z	446.186	0.794583	pos	HMDB0041221	Organooxygen compounds	Carbohydrates and carbohydrate conjugates	Oligosaccharides	M+NH4	C16H28O13	37.6	0	-1.59131	1.68689	3.40681e-05	0.000242797	2.24217	107545	47964.6	144320	113202	93552.5	107779	98600.4	87815.7	45252.1	47485.7	47989.3	46749.3	44630.8	55680.5
Distichonic acid B	-0.628078					0.74_277.1026m/z	277.103	0.743517	pos	93405	Unclassified	Unclassified	Unclassified	M+H-H2O	C10H18N2O8	37.3	0	-1.47025	1.1509	6.42828e-05	0.000400314	0.647038	51955.2	80297	42620.5	51575.5	47608.1	56592.1	57495.2	55839.9	95018	76750.4	81433.6	70257.7	84325.5	73996.9
Stoloniferone O	0.525066					13.18_426.3126n	427.32	13.1784	pos	LMST01031100	Lipids and lipid-like molecules	Sterol Lipids	Sterols	M+Na, M+K, M+H	C28H42O3	54.6	79	-1.94968	1.45306	0.0085739	0.0201735	1.439	186719	129756	111371	200047	202112	207794	185932	213061	108457	121228	116230	159203	125404	148017
2S-Hydroxy-2-isopropylbutano-3S-lactone	-2.21057					0.05_144.0774n	143.07	0.0464	neg	LMFA07040002	Lipids and lipid-like molecules	Fatty Acyls	Fatty esters	M-H, M+FA-H, M-H2O-H	C7H12O3	45.9	39.5	-8.3974	1.45199	6.01805e-05	0.000380628	0.216048	12405.2	57418.6	30091.6	20302.5	22925.8	372.039	321.016	418.259	66241.5	67690.8	61910.5	56849.9	47127.9	44691.2
gamma-CEHC Glc	-2.13064					4.28_444.2149m/z	444.215	4.27822	pos	LMPR02020053	Lipids and lipid-like molecules	Prenol lipids	Quinones and hydroquinones	M+NH4	C21H30O9	46.2	57.2	-18.4957	1.14423	0.00210147	0.00639482	0.228356	9349.52	40942.7	4354.6	6356.04	29834.6	6497.36	4141.37	4913.21	62837.8	25239.9	37522.4	46341.2	21664.5	52050.3
PC(17:2(9Z,12Z)/0:0)	0.884112					10.41_505.3164n	506.324	10.4137	pos	LMGP01050127	Lipids and lipid-like molecules	Glycerophospholipids	Glycerophosphocholines	M+H, M+Na	C25H48NO7P	57.4	90	-0.905363	1.85308	0.00216393	0.00654874	1.84563	182942	99122	101840	182247	172560	207949	213570	219489	66680.8	86969.8	84591.7	108725	112510	135254
2,4,6-Octatriynoic acid	0.293461					1.01_132.0243n	150.058	1.00733	pos	LMFA01030961	Lipids and lipid-like molecules	Fatty Acyls	Fatty Acids and Conjugates	M+H, M+NH4	C8H4O2	41.6	38.7	24.1929	1.84444	0.00356667	0.00980212	1.22558	461419	376491	549469	472460	423447	439714	463647	419778	397568	405413	397563	345351	350295	362759
Phenicarbazide	-0.47987					15.88_169.1081m/z	169.108	15.8825	pos	73190	Unclassified	Unclassified	Unclassified	M+NH4	C7H9N3O	39.1	0	-1.94928	1.84427	0.000287045	0.00130041	0.717042	191691	267336	197199	216493	199758	166425	181102	189168	255725	255422	295527	272708	302280	222353
7,4'-Dihydroxy-3'-methoxyflavan	-8.92479					4.88_290.1418m/z	290.142	4.8814	pos	LMPK12020245	Lipids and lipid-like molecules	Polyketides	Flavonoids	M+NH4	C16H16O4	38.7	11.9	11.3919	1.43971	1.2575e-10	2.68689e-08	0.00205764	83.045	40359.3	143.144	85.2849	40.8201	78.5639	51.2616	99.1954	43366.3	40549.5	45724.5	38474.3	35506.1	38535.1
Margaric acid	0.553957					9.27_288.2891m/z	288.289	9.26763	pos	LMFA01010017	Lipids and lipid-like molecules	Fatty Acyls	Fatty Acids and Conjugates	M+NH4	C17H34O2	43.3	21.4	-2.29516	1.43937	0.00141476	0.00463048	1.46811	155117	105658	147933	167440	151870	168054	113040	182366	114659	114007	81665.3	97023.6	108637	117956
Stoloniferone A	1.07636					13.86_426.3127n	449.302	13.8627	pos	LMST01031071	Lipids and lipid-like molecules	Sterol Lipids	Sterols	M+H, M+Na	C28H42O3	39	0	-1.65282	1.81065	8.37546e-05	0.000489411	2.10872	134455	63761.8	82259	145222	145045	152725	138452	143030	58665.6	59458.3	55132.9	77831.2	62557.5	68925.2
Flucythrinate	5.62116					2.50_434.1584m/z	434.158	2.49512	pos	70125	Unclassified	Unclassified	Unclassified	M+H-H2O	C26H23F2NO4	36.3	0	4.89701	1.31475	0.0149239	0.0317174	49.2196	50768.5	1031.47	64299.6	43228.7	1.72686e-06	12288.5	113014	71780.5	534.699	996.607	2174.7	529.834	1.72686e-06	1952.98
DIMETHYL 4,4-o-PHENYLENE-BIS (3-THIOPHANATE)	-1.00686					1.01_341.0387m/z	341.039	1.01153	neg	43980	Unclassified	Unclassified	Unclassified	M-H	C12H14N4O4S2	36.4	0	0.998077	1.12809	2.06964e-08	9.06677e-07	0.497629	24845.2	49927.1	23204.8	24628.2	23341.6	26223.8	25009.1	26663.6	49181.9	49824.8	48155.8	44530	53803.2	54066.8
CAY10585	-1.77437					5.41_435.2034n	436.211	5.40945	pos	45359	Unclassified	Unclassified	Unclassified	M+H, M+Na	C26H29NO5	38.6	6.02	-2.7494	1.21007	5.72567e-09	3.64271e-07	0.292321	11858.4	40566.3	15844.9	10525.1	10230.2	11211.2	11549	11789.9	39911	40258.3	47032	38659	37691.9	39845.5
Ethyl 2-pyrrolecarboxylate	-3.32878					15.57_184.0619m/z	184.062	15.5722	neg	HMDB0059856	Organoheterocyclic compounds	Pyrroles	Pyrrole carboxylic acids and derivatives	M+FA-H	C7H9NO2	45.3	30.7	2.68514	1.51134	0.000790749	0.00289426	0.0995262	5823.82	58515.4	9985.94	4847.8	3456.47	2812.15	7168.26	6672.28	92117.5	74323.6	74650.5	45123	16765.7	48112.3
TBS-Corey Lactone Aldehyde	1.36798					10.19_283.1373m/z	283.137	10.1899	neg	63031	Unclassified	Unclassified	Unclassified	M-H	C14H24O4Si	38.7	0	0.647698	1.41768	6.02162e-08	1.97657e-06	2.58109	64815.5	25111.7	53361.8	68005.1	66101.1	69185.5	66123.9	66115.8	21057.1	23951.1	21511.9	25900.8	27345	30904.5
Bullacin B	-1.60592					15.44_645.4681m/z	645.468	15.4404	pos	88631	Lipids and lipid-like molecules	Fatty Acyls	Fatty alcohols	M+Na	C37H66O7	37.2	0	-3.23806	1.63608	4.80329e-06	5.30522e-05	0.328526	26777.8	81509	12603.5	30888	33250	26721.3	18831.4	38372.9	67785.6	74823.7	84339.2	95373.2	72197.6	94534.9
PC(13:0/20:3(8Z,11Z,14Z))	-0.958688					14.56_741.5361n	764.525	14.5574	pos	LMGP01011355	Lipids and lipid-like molecules	Glycerophospholipids	Glycerophosphocholines	M+H, M+Na, M+H-H2O	C41H76NO8P	36.3	0	7.04364	1.41331	1.68123e-05	0.000139634	0.514525	43961.1	85440.3	32068.1	44718.4	50034.4	44920.7	38081.1	53944	94336.7	78677.6	75944.2	92786.1	73363.2	97533.7
Kaempferol 3-(2''-(E)-p-coumaroyl-alpha-L-arabinofuranoside)	2.90669					4.78_547.1279m/z	547.128	4.77822	pos	LMPK12111937	Lipids and lipid-like molecules	Polyketides	Flavonoids	M+H-H2O	C29H24O12	36	0	7.79955	1.12161	2.96477e-11	1.00223e-08	7.49894	28152.1	3754.15	31458.2	28472.9	28456.5	27059.6	27482.3	25983.4	3252.21	4473.65	4178.62	3241.75	3584.95	3793.71
2alpha-Fluoro-19-nor-22-oxa-1alpha,25-dihydroxyvitamin D3	1.3398					11.44_405.2856m/z	405.286	11.4415	neg	LMST03020616	Lipids and lipid-like molecules	Sterol Lipids	Secosteroids	M-H2O-H	C25H41FO4	36.2	0.263	10.7296	1.05604	1.1439e-09	1.15147e-07	2.53116	35952.7	14204	32359.4	36978.9	36799.5	37048	36602.6	35927.6	11980.7	12790.6	13377.3	15327.3	16336.1	15412
Soyacerebroside I	-0.365433					15.38_713.5416n	736.531	15.3821	pos	HMDB0032677	Lipids and lipid-like molecules	Sphingolipids	Glycosphingolipids	M+H, M+Na, M+H-H2O	C40H75NO9	44.7	30.2	-3.61703	1.76206	0.0176021	0.0363417	0.776236	307531	396182	216715	310006	341912	317961	277757	380835	367002	352559	356889	458996	376070	465576
9(11)-dehydroxyhecogenin	0.614563					11.87_444.3232n	467.312	11.8689	pos	LMST01080093	Lipids and lipid-like molecules	Sterol Lipids	Sterols	M+Na, M+K	C28H44O4	40.3	5.29	-1.68164	1.76082	0.0220103	0.0437175	1.53109	270109	176416	110638	299227	329215	272257	290590	318728	181238	166069	147775	223666	163399	176347
PA(20:4(5Z,8Z,11Z,14Z)/18:3(9Z,12Z,15Z))	-2.86722					12.35_701.4568m/z	701.457	12.352	pos	LMGP10010632	Lipids and lipid-like molecules	Glycerophospholipids	Glycerophosphates	M+H-H2O	C41H67O8P	36.1	0	3.79233	1.49356	0.00020744	0.00100789	0.137051	7869.57	57420.8	734.808	11231	7856.33	9438.7	5866.42	12090.1	17158.6	55926.3	58660.7	72270.9	66243.8	74264.4
N-tridecanoyl-L-Homserine lactone	3.49461					7.27_342.2283m/z	342.228	7.27448	neg	45458	Unclassified	Unclassified	Unclassified	M+FA-H	C17H31NO3	39.2	0	-0.905386	1.05437	1.59688e-07	4.03315e-06	11.2715	24111.9	2139.19	24754.6	30760.8	24033	24460.6	23039.3	17623	1716.1	2283.27	1755.56	2393.05	2345.06	2342.1
PS(22:0/14:0)	0.898116					11.85_814.5551m/z	814.555	11.8512	pos	LMGP03010848	Lipids and lipid-like molecules	Glycerophospholipids	Glycerophosphoserines	M+Na	C42H82NO10P	36.2	0	-2.22392	1.11412	0.00418369	0.0111596	1.86363	68421.7	36714.2	30667.5	77303.9	79034.6	76846.9	66031	80646.2	28212.8	32938.7	31261.2	48905.1	32663.8	46303.6
PA(O-16:0/17:1(9Z))	-1.26295					12.93_685.4610m/z	685.461	12.9286	pos	LMGP10020009	Lipids and lipid-like molecules	Glycerophospholipids	Glycerophosphates	M+K	C36H71O7P	36.1	0	6.40597	1.74152	0.00221436	0.00667106	0.41669	53168.8	127598	15121	63411.1	61780.2	62035.3	53035.2	63630.2	60891.9	121225	112910	164313	132980	173269
1,2-Benzisoxazole, 6-fluoro-3-(4-piperidinyl)-	-0.644424					0.68_259.0636m/z	259.064	0.675417	pos	2351	Unclassified	Unclassified	Unclassified	M+K	C12H13FN2O	37.8	0	-3.23444	1.26122	1.99247e-07	4.71552e-06	0.639748	56258.8	87938.9	62138.9	55657.4	54916	53537.7	54347	56955.7	81876.5	86349.1	93868.2	94939.9	83413.1	87186.9
Stercurensin	1.29162					2.17_323.0688m/z	323.069	2.16668	pos	LMPK12120223	Lipids and lipid-like molecules	Polyketides	Flavonoids	M+K	C17H16O4	39.8	10.8	2.68619	1.04206	0.00238248	0.00707034	2.44803	44466.3	18164.1	43750.2	49596.2	60383.1	59615.9	19523.4	33928.7	19218.9	22123.5	19219.1	15911.5	17245	15266.5
PS-PC	1.71624					11.02_640.3463m/z	640.346	11.0204	neg	LMGP20010022	Lipids and lipid-like molecules	Glycerophospholipids	Oxidized glycerophospholipids	M+FA-H	C28H54NO10P	39.1	0	-0.691507	1.38223	0.000396654	0.00167397	3.28578	62215.6	18934.8	26034.9	63656.4	57440.4	73141.6	71946.7	81073.5	15466.9	16229.5	11485.6	18921.7	25281.2	26224
Gypsogenic acid	-0.137865					14.38_504.3593m/z	504.359	14.3823	pos	LMPR0106150032	Lipids and lipid-like molecules	Prenol lipids	Isoprenoids	M+NH4	C30H46O5	47.9	61.4	-18.6715	1.71977	0.00359068	0.00984927	0.908863	734124	807738	668271	753196	747794	734566	731249	769667	803082	822236	811022	848547	811146	750397
PS(P-16:0/13:0)	0.43503					11.51_678.4759m/z	678.476	11.5073	pos	LMGP03030002	Lipids and lipid-like molecules	Glycerophospholipids	Glycerophosphoserines	M+H	C35H68NO9P	36.6	0	8.02167	1.37589	0.00385664	0.0104467	1.35194	182805	135217	126519	200134	189949	201377	198729	180123	125724	127922	125237	140330	135259	156829
PG(P-16:0/17:2(9Z,12Z))	0.93811					10.60_716.4888n	734.523	10.6008	pos	LMGP04030011	Lipids and lipid-like molecules	Glycerophospholipids	Glycerophosphoglycerols	M+NH4, M+Na	C39H73O9P	49.6	68.4	-14.5682	1.37459	5.69695e-05	0.000364649	1.91602	83864.5	43770.2	107675	76504.4	71235	86200.9	88424.6	73147.3	50245.8	41915.4	51112.3	36280.2	40337.1	42730.5
Annomuricin A	0.883493					10.40_657.4573m/z	657.457	10.4015	neg	HMDB0029961	Lipids and lipid-like molecules	Fatty Acyls	Fatty alcohols	M+FA-H	C35H64O8	37.9	0	-1.58984	1.3731	1.2905e-06	1.90787e-05	1.84484	82964.8	44971.4	67088.2	83757.1	87641.3	91462.6	86817.9	81021.8	41346.2	47779.9	41377.9	45965.9	48637.3	44720.9
9-lauroleic acid	-0.30325					0.00_198.1616n	221.153	0.00248333	pos	LMFA01030041	Lipids and lipid-like molecules	Fatty Acyls	Fatty Acids and Conjugates	M+H, M+Na, M+H-H2O	C12H22O2	49.4	50.5	-1.83044	1.70833	0.00284097	0.0081594	0.810425	307846	379857	237036	298132	321061	330909	310265	349671	338045	375952	389829	402490	392093	380735
Thioguanosine 5'-triphosphate	-1.33385					0.68_539.9771m/z	539.977	0.675417	pos	HMDB0060875	Nucleosides, nucleotides, and analogues	Purine nucleotides	Purine ribonucleotides	M+H	C10H16N5O13P3S	36.7	0	3.63569	1.70791	7.1441e-06	7.17229e-05	0.396709	39480.7	99520.4	41814.5	39140.9	32672.8	33604.8	41894.1	47757.1	81993.7	102942	103073	128148	86388.5	94577.5
Pentadecanoylglycine	7.32027					6.92_344.2439m/z	344.244	6.92255	neg	HMDB0013300	Organic acids and derivatives	Carboxylic acids and derivatives	Amino acids, peptides, and analogues	M+FA-H	C17H33NO3	53.9	73.7	-1.00255	1.69727	0.000403895	0.00169529	159.816	64655.1	404.559	105092	97230.7	52463.9	58446	47672.1	27026.4	241.209	490.542	374.427	632.016	288.271	400.887
Isogemichalcone B	3.70254					5.03_504.2006m/z	504.201	5.02898	pos	LMPK12120063	Lipids and lipid-like molecules	Polyketides	Flavonoids	M+NH4	C29H26O7	46.1	43.2	-2.21048	1.09112	0.0128452	0.028062	13.0189	36658.1	2815.76	64421.5	34102.1	1276.8	7484.48	49047.8	63616.1	2376.88	2259.1	3016.2	3058.29	2694.07	3490.04
11alpha-(fluoromethyl)-1alpha,25-dihydroxyvitamin D3	1.16363					11.42_493.3382m/z	493.338	11.4202	neg	LMST03020329	Lipids and lipid-like molecules	Sterol Lipids	Secosteroids	M+FA-H	C28H45FO3	39.4	13	10.4594	1.24577	2.86682e-11	9.83798e-09	2.2402	54246.7	24215.1	52868.4	54266.1	53639.9	57811.8	53227.8	53666.5	21984.7	23164	24589.4	23863.9	25564.5	26124.3
Nε-Acetyl-L-lysine	-0.519884					0.85_189.1230m/z	189.123	0.845667	pos	63103	Unclassified	Unclassified	Unclassified	M+H	C8H16N2O3	54.3	77.3	-1.84215	1.03096	3.38094e-05	0.000241409	0.697428	52061.7	74648.1	61530.6	56666.9	49683.7	50511.6	47697.6	46279.7	77041.4	74619.1	82650.1	71339.6	67349.2	74889.5
Myristic Acid ethyl ester	-1.20584					0.49_255.2326m/z	255.233	0.488217	neg	45004	Unclassified	Unclassified	Unclassified	M-H	C16H32O2	42	13.9	-1.20479	1.08854	0.0132522	0.0287526	0.433518	25362.9	58505	50633.6	46682.1	52031	1094.01	789.66	947.172	53801.8	58036.2	56924	63160.1	61737.8	57369.9
Arginyl-Methionine	-3.78956					7.84_328.1411m/z	328.141	7.8392	pos	HMDB0028715	Organic acids and derivatives	Carboxylic acids and derivatives	Amino acids, peptides, and analogues	M+Na	C11H23N5O3S	41.5	19.6	-0.933615	1.54403	1.45285e-10	2.86136e-08	0.0723153	3618.36	50035.9	2527.02	4233.7	3786.51	4053.86	3537.33	3571.74	45541.3	50021.2	46791.8	52155.3	48351	57354.6
6-Keto-decanoylcarnitine	0.401396					8.51_374.2180m/z	374.218	8.50693	neg	LMFA07070047	Lipids and lipid-like molecules	Fatty Acyls	Fatty esters	M+FA-H	C17H31NO5	39.3	0	-1.26278	1.35301	0.0171691	0.0355841	1.32079	212611	160973	270958	215333	208826	210265	204875	165409	147843	147829	133510	142459	191727	202471
PG(19:1(9Z)/18:4(6Z,9Z,12Z,15Z))	-1.39225					14.24_800.5453m/z	800.545	14.2431	pos	LMGP04010496	Lipids and lipid-like molecules	Glycerophospholipids	Glycerophosphoglycerols	M+NH4	C43H75O10P	38.8	0	2.11656	1.68099	2.15251e-05	0.000169278	0.38097	36439.5	95649.2	16284.9	44743.2	40505.2	39580.8	30980.6	46542.3	86097.6	79036.7	93903.5	114081	84576.6	116200
OOB-PE	2.96195					10.63_608.3203m/z	608.32	10.6294	neg	LMGP20020034	Lipids and lipid-like molecules	Glycerophospholipids	Oxidized glycerophospholipids	M+FA-H	C27H50NO9P	38.6	0	-0.378006	1.08093	0.00216993	0.00656339	7.79176	33162.1	4256.05	11544	27252.1	22071.5	32641.1	46544.4	58919.5	1591.93	2289.24	2840.92	4787.17	6948.59	7078.43
Apetalolide	1.35791					15.46_461.1591m/z	461.159	15.4555	neg	LMPK12100025	Lipids and lipid-like molecules	Polyketides	Flavonoids	M+FA-H	C26H24O5	37.2	0	-3.63212	1.29593	5.06778e-06	5.51298e-05	2.56313	56380.4	21996.7	40732.9	65623.2	60260	61835.8	52178.4	57652.1	18499.7	19901.9	18185.5	24383.3	24434	26575.7
1-a,24R,25-Trihydroxyvitamin D2	2.06174					12.43_467.3126m/z	467.313	12.4345	pos	HMDB0006227	Lipids and lipid-like molecules	Steroids and steroid derivatives	Vitamin D and derivatives	M+Na	C28H44O4	38.6	0	-1.19844	1.02175	8.71043e-05	0.000505205	4.1749	29676	7108.2	13065.7	34161.7	32902.4	34693.3	28623.3	34609.5	4671.5	5888.79	5568.55	9635.37	6703.33	10181.6
PE(18:3(9Z,12Z,15Z)/0:0)	1.12784					10.31_475.2693n	476.277	10.3083	pos	LMGP02050029	Lipids and lipid-like molecules	Glycerophospholipids	Glycerophosphoethanolamines	M+H, M+Na	C23H42NO7P	55.6	84.1	-1.28614	1.66878	0.000278501	0.00127173	2.18531	114776	52521.5	67246.8	113991	110384	129276	129968	137790	38196.1	46165	44457.3	60441.5	57190.4	68679
(22S)-1alpha,22,25-trihydroxy-23,24-tetradehydro-24a-homo-20-epivitamin D3	1.11885					11.14_442.3078n	465.297	11.1381	pos	LMST03020315	Lipids and lipid-like molecules	Sterol Lipids	Secosteroids	M+Na, M+K	C28H42O4	40.3	7.8	-1.10597	1.66475	0.000173573	0.00087517	2.17174	113096	52076.3	65381.9	125130	122119	125166	114452	126327	40496.9	45762.6	43150.6	61072.7	59457.6	62517.4
Threoninyl-Tyrosine	-3.02885					2.35_300.1549m/z	300.155	2.35128	pos	HMDB0029073	Organic acids and derivatives	Carboxylic acids and derivatives	Amino acids, peptides, and analogues	M+NH4	C13H18N2O5	52.7	68.7	-1.83474	1.66412	1.26326e-07	3.36606e-06	0.122525	7695.95	62811	13984.9	8077.04	7793.2	8261.64	3389.75	4669.16	56738.8	58704.5	77555.2	57629.7	54061.3	72176.4
PS(14:0/21:0)	-1.18746					14.04_777.5587n	822.558	14.0364	neg	LMGP03010105	Lipids and lipid-like molecules	Glycerophospholipids	Glycerophosphoserines	M-H, M+FA-H	C41H80NO10P	36.7	0	8.607	1.31901	7.78947e-06	7.69065e-05	0.439075	28015.4	63805.4	14016.4	29457.9	31765.5	30337.5	25268.2	37246.7	58898	56932.4	63703	68127.4	59911.1	75260.2
Geranyl acetoacetate	-0.288959					1.89_221.1533m/z	221.153	1.89027	pos	92981	Lipids and lipid-like molecules	Fatty Acyls	Fatty alcohol esters	M+H-H2O	C14H22O3	39	0	-1.48289	1.6617	5.19824e-05	0.000339587	0.818492	264532	323194	228073	261885	276138	274895	267009	279190	319334	320079	327226	339044	324080	309400
Muricatenol	-1.22644					15.48_631.4912m/z	631.491	15.4794	pos	HMDB0035900	Lipids and lipid-like molecules	Fatty Acyls	Fatty alcohols	M+Na	C37H68O6	38.1	0	0.57177	1.21503	1.7803e-06	2.45118e-05	0.427371	22268.6	52106	13258.9	23578.2	26771	23044.3	20298.8	26660.4	50385.1	49613.6	50590.2	60250.6	45148.4	56648
Glycyl-Tyrosine	2.7483					2.08_239.1022m/z	239.102	2.08473	pos	85762	Organic acids and derivatives	Carboxylic acids and derivatives	Amino acids, peptides, and analogues	M+H	C11H14N2O4	52.6	68.4	-1.79505	1.06973	8.75418e-08	2.57498e-06	6.71924	26581.7	3956.06	34505.4	25324.2	24923.6	25425.4	26049.9	23261.7	4839.85	3537.95	4066.97	2836.26	4755.76	3699.56
4-Hydroxylevamisole	-0.202754					15.48_203.0634m/z	203.063	15.4794	pos	727	Unclassified	Unclassified	Unclassified	M+H-H2O	C11H12N2OS	37.8	0	-1.69738	1.00136	2.94875e-05	0.000216347	0.86889	139370	160400	129530	139578	141623	141580	139896	144011	164069	163593	162665	162761	158353	150956
(±)-Hexanoylcarnitine	-1.77339					5.13_259.1780n	260.185	5.1349	pos	85174	Unclassified	Unclassified	Unclassified	M+H-H2O, M+H	C13H25NO4	48.4	47.9	-1.3384	1.00115	6.29755e-09	3.88242e-07	0.292521	8130.02	27793	10371.9	7965.04	8428.4	8071.36	7311.41	6632.03	29238.1	28486.7	31528.6	26059.5	25729.5	25715.6
PG(20:5(5Z,8Z,11Z,14Z,17Z)/0:0)	1.16454					10.76_548.2988m/z	548.299	10.7573	pos	LMGP04050030	Lipids and lipid-like molecules	Glycerophospholipids	Glycerophosphoglycerols	M+NH4	C26H43O9P	39.1	9.99	0.92054	1.63994	0.000667853	0.00252655	2.24162	111823	49884.9	68592.6	113376	98789.2	124101	135607	130471	37948.7	43136.9	28356.7	51507.4	55366.4	82993.2
FMC-5(d18:1/20:0)	1.6621					11.65_966.6880m/z	966.688	11.6455	pos	83798	Unclassified	Unclassified	Unclassified	M+H	C54H95NO13	36.8	0	0.355944	1.51012	5.49426e-09	3.55852e-07	3.16478	65174.7	20593.8	61954.2	62753.2	62106.4	69082.7	72944.7	62207	18656.5	19608.8	23664.2	18588.4	16485	26559.6
1-(2-methoxy-5Z-hexadecenyl)-sn-glycero-3-phosphoserine	0.667722					8.89_492.2730m/z	492.273	8.89428	neg	LMGP03060013	Lipids and lipid-like molecules	Glycerophospholipids	Glycerophosphoserines	M-H2O-H	C23H46NO9P	40.3	6.24	-0.366736	1.03762	0.00159778	0.0051106	1.58856	69781.7	43927.6	50749.6	66199.7	69383.4	74850.8	78657.1	78849.4	29785.8	35627	40987.6	49107.1	50742	57315.9
PQQH2	6.14103					0.74_377.0252m/z	377.025	0.738017	neg	63124	Unclassified	Unclassified	Unclassified	M+FA-H	C14H8N2O8	36.2	0	-3.21883	1.28737	1.0692e-07	2.97133e-06	70.5723	33452.2	474.013	41737	24124.7	31717	31195.2	35832.9	36106.4	1.72686e-06	2844.08	1.72686e-06	1.72686e-06	1.72686e-06	1.72686e-06
Artocommunol CA	-2.95339					5.05_450.1901m/z	450.19	5.05017	pos	49956	Unclassified	Unclassified	Unclassified	M+NH4	C26H24O6	37.1	0	-2.31795	1.05607	1.02167e-06	1.5927e-05	0.129104	3333.14	25817.4	4548.11	3746.37	3982.29	2958.04	2285.22	2478.81	27981.9	20496.3	30701.9	30254.4	18365.5	27104.4
(6RS)-6,19-epidioxy-24,24-difluoro-25-hydroxy-6,19-dihydrovitamin D3	1.78771					11.00_486.3457m/z	486.346	10.9999	pos	LMST03020146	Lipids and lipid-like molecules	Sterol Lipids	Secosteroids	M+NH4	C27H42F2O4	41.1	30.8	14.3803	1.6265	0.000127666	0.00068283	3.45267	81339.8	23558.5	37804.3	92292	76184.1	92672.5	91273.5	97812.1	22625.3	31542.6	14998.7	17424	29979.3	24781.1
1-(Malonylamino)cyclopropanecarboxylic acid	-4.3487					15.55_187.0484n	168.031	15.5546	neg	HMDB0031700	Organic acids and derivatives	Carboxylic acids and derivatives	Amino acids, peptides, and analogues	M-H2O-H, M-H	C7H9NO5	38.9	4.61	1.49193	1.27514	0.00151506	0.0048902	0.0490807	1999.09	40730.8	2042.89	2560.07	615.052	914.813	4056.47	1805.28	57925.1	66634.9	48159.6	28741.8	5705.11	37218.1
N-Desethylquinagolide	-2.52116					4.53_412.1912m/z	412.191	4.53115	neg	2208	Unclassified	Unclassified	Unclassified	M+FA-H	C18H29N3O3S	39.1	0	0.0721509	1.39874	4.46629e-08	1.56348e-06	0.174203	8135.53	46701.4	6921.84	6986.5	18731.8	7834.75	2493.19	5845.06	49343.5	43534.5	51569.3	45119.8	43150.3	47490.7
N-Carbamoyl-2-amino-2-(4-hydroxyphenyl)acetic acid	-3.75535					15.59_210.0647n	209.057	15.5899	neg	87941	Organic acids and derivatives	Carboxylic acids and derivatives	Amino acids, peptides, and analogues	M-H, M+FA-H	C9H10N2O4	38.9	0	3.18288	1.19131	0.00123787	0.00415788	0.0740501	2672.87	36095.4	5529.24	2293.72	1158.42	855.255	3363.67	2836.9	58321.4	51711.9	41815.7	25066.2	8481.08	31176
PS(20:1(11Z)/18:2(9Z,12Z))	-0.984451					13.64_813.5483n	814.556	13.6413	pos	78205	Lipids and lipid-like molecules	Glycerophospholipids	Glycerophosphoserines	M+H, M+Na	C44H80NO10P	37.2	0	-4.51273	1.24618	0.00796575	0.0189852	0.505418	42240.6	83575.6	26346.9	44282.7	57150.5	46143.3	27585.3	51934.9	72732.4	64512.6	92896.8	133944	55544.4	81823
PE(0:0/20:4(5Z,8Z,11Z,14Z))	1.28002					11.21_546.2812m/z	546.281	11.2093	neg	LMGP02050051	Lipids and lipid-like molecules	Glycerophospholipids	Glycerophosphoethanolamines	M+FA-H	C25H44NO7P	38.8	2.59	-5.07891	1.26429	0.000170784	0.000864184	2.42842	59946.7	24685.4	35065.4	62291.8	55211.6	65333.9	66413.7	75363.5	19386.9	19890.9	20539.5	27825.6	27993.4	32476.1
Glucopyranosylmoranoline	2.02701					0.76_325.1362n	364.099	0.760533	pos	96282	Organic oxygen compounds	Organooxygen compounds	Carbohydrates and carbohydrate conjugates	M+H, M+K	C12H23NO9	36.3	0	-3.29456	1.38832	5.68809e-08	1.889e-06	4.0756	50378.2	12360.9	59626.8	53901.1	46059.7	48080	47804.8	46797	12603.3	6458.35	12392.5	14968.5	17456.5	10286.5
PS(22:1(11Z)/0:0)	1.64607					6.19_579.3532n	618.304	6.18738	pos	78850	Unclassified	Unclassified	Unclassified	M+Na, M+K	C28H54NO9P	37.5	0	-0.765593	1.11072	6.38137e-08	2.06179e-06	3.12981	35850.7	11454.6	32861.1	33924.8	31580.7	37259	42636.3	36842.5	10569.8	11309.6	14010.8	10174.1	10599.4	12063.9
1-(2-methoxy-docosanyl)-sn-glycero-3-phosphoserine	0.746606					12.65_642.3951m/z	642.395	12.6468	neg	LMGP03060021	Lipids and lipid-like molecules	Glycerophospholipids	Glycerophosphoserines	M+FA-H	C29H60NO9P	37.5	8.83	-6.08222	1.60152	0.00065283	0.00247975	1.67784	146881	87541.6	102118	164874	153835	143539	153590	163327	71920.9	79727.7	62075.2	102515	104073	104938
11-(3-acetoxy-1-propynyl)-1alpha,25-dihydroxy-9,11-didehydrovitamin D3	1.33211					8.85_510.3396n	528.373	8.85295	pos	LMST03020511	Lipids and lipid-like molecules	Sterol Lipids	Secosteroids	M+NH4, M+Na	C32H46O5	50.6	73.8	9.97119	1.25805	2.08393e-05	0.000165262	2.5177	54860.6	21790	76198.5	53457.8	50625.2	49917.6	50869.2	48095.5	23184.2	20525.9	24916	19908.5	19439.6	22765.6
PC(18:2(9Z,12Z)/0:0)	1.51591					11.56_520.3390m/z	520.339	11.5626	pos	40301	Unclassified	Unclassified	Unclassified	M+H	C26H50NO7P	38.1	0	-1.40373	1.02542	0.000227382	0.00108102	2.85979	35862	12540.1	18978.8	36013.3	34062.5	41661.5	41218.7	43237.4	7854.76	11883.7	7610.75	12893.8	14405.9	20591.6
GlcCer(d14:1(4E)/22:1(13Z)(2OH))	-0.823094					12.10_741.5870n	742.594	12.1018	pos	LMSP0501AA67	Lipids and lipid-like molecules	Sphingolipids	Neutral glycosphingolipids	M+H, M+Na	C42H79NO9	36.1	0	15.5421	1.25526	0.00525624	0.0134537	0.565228	52538.4	92950.8	22563.7	52866.3	94391.7	51749.2	43377.1	50282.7	84008.5	75837.8	79766.9	112552	99521.2	106019
Terbumeton	-1.02311					1.01_248.1488m/z	248.149	1.00733	pos	72539	Unclassified	Unclassified	Unclassified	M+Na	C10H19N5O	38.3	0	2.68998	1.57729	1.1853e-06	1.78592e-05	0.492055	48638.4	98847.5	57700.7	44963.6	46811.6	44950.2	53349.8	44054.6	109354	101027	96744.2	87617.2	111577	86765
9(11)-Dehydroglycyrrhetic acid	1.26589					11.80_472.3776m/z	472.378	11.7982	pos	90560	Lipids and lipid-like molecules	Prenol lipids	Triterpenoids	M+NH4	C30H46O3	39	0	-1.96256	1.57656	6.55584e-05	0.000406469	2.40475	91586.6	38085.7	53106.4	98547.8	101668	100487	90278	105432	33730.9	34680.4	33463.7	41398.5	42287.7	42953
9-tridecynoic acid	-0.222954					13.01_228.1954m/z	228.195	13.0126	pos	LMFA01030602	Lipids and lipid-like molecules	Fatty Acyls	Fatty Acids and Conjugates	M+NH4	C13H22O2	46.2	37.3	-1.96528	1.17002	0.000117594	0.000639042	0.856809	177430	207082	159275	182663	177949	180959	180298	183434	215458	214879	203890	210434	201367	196464
calicoferol D	0.301359					13.88_411.3249m/z	411.325	13.8828	pos	LMST03020313	Lipids and lipid-like molecules	Sterol Lipids	Secosteroids	M+H	C28H42O2	54.8	81.7	-2.059	1.24723	0.0447423	0.0792017	1.2323	269848	218978	178516	294601	294807	302781	270761	277621	197857	201922	193622	260646	211480	248343
9,10,18-TriHOME(12)	0.362772					7.91_329.2331m/z	329.233	7.91472	neg	LMFA02000222	Lipids and lipid-like molecules	Fatty Acyls	Octadecanoids	M-H	C18H34O5	52	65.1	-0.656736	1.56159	0.000913686	0.00324546	1.28589	255201	198462	308023	242378	240994	242673	253348	243794	202351	188135	188224	183089	209438	219537
PE(18:2(9Z,12Z)/22:1(11Z))	1.19881					10.98_797.6066n	836.59	10.9792	pos	LMGP02010676	Lipids and lipid-like molecules	Glycerophospholipids	Glycerophosphoethanolamines	M+Na, M+K	C45H84NO8P	46.2	54.1	16.4993	1.0091	8.88358e-07	1.43615e-05	2.2955	36149.6	15748	43700.4	33243.4	33986.2	37495.9	36020	32451.9	15015.9	17747.5	17444.9	13427	13038.9	17814.1
Roxatidine acetate	0.361739					8.51_347.1991m/z	347.199	8.50693	neg	HMDB0015695	Organoheterocyclic compounds	Piperidines	Benzylpiperidines	M-H	C19H28N2O4	38.1	0	4.10584	1.46559	0.0117117	0.0260006	1.28497	262886	204584	322916	269204	259438	259998	254517	211242	199351	187707	171885	186925	235618	246020
L-Agaridoxin	-2.11936					2.35_254.0898n	237.087	2.35128	pos	HMDB0029445	Organic acids and derivatives	Carboxylic acids and derivatives	Amino acids, peptides, and analogues	M+H-H2O, M+NH4, M+Na	C11H14N2O5	53.8	74.7	-1.78691	1.54406	2.91409e-06	3.64446e-05	0.230149	14551.3	63225.6	21479.6	13856	15408.5	15847.8	9075.84	11640	60006.9	57550.1	83626	59200.3	49007	69963.4
Isoleucyl-Lysine	-0.641779					1.23_260.1964m/z	260.196	1.22553	pos	85818	Organic acids and derivatives	Carboxylic acids and derivatives	Amino acids, peptides, and analogues	M+H	C12H25N3O3	54.3	77.9	-1.97272	1.24354	0.000876731	0.00314244	0.640922	64477.2	100601	96768.4	59972.2	57217.4	58450.4	55915	58540	108895	97811.6	114297	94134.3	85718.5	102748
PG(18:4(6Z,9Z,12Z,15Z)/19:1(9Z))	-1.40167					14.04_800.5454m/z	800.545	14.0432	pos	LMGP04010443	Lipids and lipid-like molecules	Glycerophospholipids	Glycerophosphoglycerols	M+NH4	C43H75O10P	38.1	0	2.31157	1.54308	2.57741e-06	3.31869e-05	0.378491	29417.7	77723.7	17310.4	32931.3	33250.7	26819.4	29541.2	36653	72247.2	65930.4	78433.4	91108.9	69519.2	89102.8
1-(O-alpha-D-glucopyranosyl)-(1,3R,27S,29R)-triacontanetetraol	-1.31231					14.22_687.4786m/z	687.479	14.2231	pos	46587	Unclassified	Unclassified	Unclassified	M+K	C36H72O9	37.3	0	-3.42111	1.02756	0.00052917	0.00209678	0.402676	16240.8	40332.2	8000.66	17797.8	19807.9	14384.4	18090.4	19363.8	27242.8	37047.5	30734	47457.4	42999.4	56512.3
6-[(3-carboxy-5,6-dihydroxycyclohex-3-en-1-yl)oxy]-3,4,5-trihydroxyoxane-2-carboxylic acid	-0.706523					1.01_368.1178m/z	368.118	1.00733	pos	HMDB0130158	Unclassified	Unclassified	Unclassified	M+NH4	C13H18O11	38	0	-2.59627	1.05935	0.0013282	0.0044038	0.612795	42191.8	68851.4	63371.8	37924.3	36940.4	34601.4	45939.6	34373.5	82396.1	72250.6	69931	55865.1	73225.4	59440.4
cis-and-trans-Inophyllolide	0.907624					12.65_447.1443m/z	447.144	12.6468	neg	LMPK12100023	Lipids and lipid-like molecules	Polyketides	Flavonoids	M+FA-H	C25H22O5	39.7	5.74	-1.49894	1.30309	4.74725e-06	5.25772e-05	1.87595	74806.9	39876.7	71665.5	74516.3	76992.8	74549.6	67835.1	83281.9	40580.9	34342.6	26914.5	43122.8	44389.9	49909.6
Toxin T2 tetrol	-0.246169					5.45_298.1411n	299.148	5.4517	pos	HMDB0036159	Lipids and lipid-like molecules	Prenol lipids	Sesquiterpenoids	M+H, M+NH4, M+K, M+Na	C15H22O6	39.9	5.44	-1.83382	1.0782	0.00331305	0.0092365	0.843133	156950	186151	165706	170871	150555	145336	169010	140223	195800	187425	191396	174133	201341	166811
PI(12:0/0:0)	-2.31869					9.79_517.2416m/z	517.242	9.79065	pos	LMGP06050007	Lipids and lipid-like molecules	Glycerophospholipids	Glycerophosphoinositols	M+H	C21H41O12P	43.6	28.4	1.542	1.53099	1.29561e-07	3.42408e-06	0.200449	11694.8	58343	6488.68	11377.2	14068.3	14106.5	11323	12805	47172.3	61303	49293.5	64828.2	60118.1	67343
1a,1b-dihomo-15-deoxy-delta-12,14-PGJ2	-0.313682					11.20_383.2031m/z	383.203	11.2017	pos	LMFA03010163	Lipids and lipid-like molecules	Fatty Acyls	Eicosanoids	M+K	C22H32O3	47.5	59.9	14.0378	1.4431	0.000102122	0.000570819	0.804586	186277	231519	158201	192499	190613	199129	191084	186137	233314	237695	233592	246120	220513	217881
2-(2,4-dihydroxy-5-methoxyphenyl)-3-(3,7-dimethylocta-2,6-dien-1-yl)-5-hydroxy-8,8-dimethyl-4H,8H-pyrano[3,2-g]chromen-4-one	-2.28035					9.79_519.2395m/z	519.24	9.79065	pos	HMDB0129853	Phenylpropanoids and polyketides	Flavonoids	Flavones	M+H	C31H34O7	38	0	3.43029	1.52527	1.81251e-07	4.41414e-06	0.205848	12021.4	58399.2	6801.39	13943.1	13699	12855	11573.5	13256.2	47768.8	61567.3	48050.4	66173.5	59686.3	67148.8
MG(22:2(13Z,16Z)/0:0/0:0)	1.00852					11.80_449.3018m/z	449.302	11.7982	pos	62365	Lipids and lipid-like molecules	Glycerolipids	Monoradylglycerols	M+K	C25H46O4	38.5	0	-2.4745	1.01153	0.000316839	0.00140487	2.01184	45789.1	22759.8	25907	53690.5	50206.4	47114	47515.8	50301	21190.7	21254.6	18008.5	24521.4	24878.1	26705.6
Peonidin 3-rutinoside	-0.613992					2.50_648.1384m/z	648.138	2.49512	pos	LMPK12010237	Lipids and lipid-like molecules	Polyketides	Flavonoids	M+K	C28H33O15+	37.9	8.2	-10.9774	1.11492	0.0446233	0.0790267	0.653386	77666.6	118868	156027	64335.8	70345.8	69075.9	54072.3	52143.1	142588	114679	143227	98554.8	98413.3	115745
Maltopentaose	-0.811697					0.82_873.2728m/z	873.273	0.823367	neg	62890	Organic oxygen compounds	Organooxygen compounds	Carbohydrates and carbohydrate conjugates	M+FA-H	C30H52O26	36.6	0	-0.04371	1.42866	3.23057e-06	3.93286e-05	0.569711	54936.9	96429.4	43640.9	46356	59268.6	63059.6	50726.3	66570.2	98167.5	99958.9	99046	101781	93414.4	86208.4
26,26,26-trifluoro-25-hydroxy-27-norvitamin D3	0.648736					9.83_441.2991m/z	441.299	9.83252	pos	41965	Unclassified	Unclassified	Unclassified	M+H	C26H39F3O2	51.3	64.8	3.68546	1.00159	0.000121914	0.000657903	1.56779	60137.4	38358	45669.1	64753.6	65556	65615.6	58751.8	60478.2	32272.5	35886.7	36292	41427.4	39893.8	44375.4
4-[N-(p-Coumaroyl)serotonin-4''-yl]-N-feruloylserotonin	-4.22156					4.13_717.2589m/z	717.259	4.13013	neg	HMDB0041432	Organoheterocyclic compounds	Indoles and derivatives	Tryptamines and derivatives	M+FA-H	C39H36N4O7	36.6	0	3.48556	1.16173	0.000658739	0.00249871	0.0536024	1752.51	32694.6	1.72686e-06	1.72686e-06	10515.1	1.72686e-06	1.72686e-06	1.72686e-06	40668.7	18831.9	40059.2	45262.2	8999.6	42346.1
Desmethyl methotrimeprazine 5-sulfoxide	-0.639103					0.69_330.1395n	331.147	0.692433	pos	1194	Unclassified	Unclassified	Unclassified	M+H, M+Na	C18H22N2O2S	36.1	0	-2.0211	1.07337	3.54721e-07	7.30104e-06	0.642112	41220.7	64195.6	40324.8	41119.2	37597.8	40679.1	39143.1	48460.4	63295.2	62527.1	59535.7	66918.5	67069.7	65827.3
1-PHENYLBIGUANIDE	-0.163874					15.57_178.1084m/z	178.108	15.5715	pos	44226	Unclassified	Unclassified	Unclassified	M+H	C8H11N5	44.1	29.7	-1.55177	1.20972	0.0300258	0.0566194	0.892625	367066	411221	350485	411794	410070	314044	351916	364086	389982	395829	445820	419765	409650	406280
PHODiA-PC	1.13609					4.67_704.3519m/z	704.352	4.67378	pos	LMGP20010014	Lipids and lipid-like molecules	Glycerophospholipids	Oxidized glycerophospholipids	M+K	C32H60NO11P	40.5	12.7	-2.43119	1.10659	0.00016228	0.000829866	2.19784	48832.5	22218.4	68530.8	47948	45731.2	49368	45418.4	35998.3	24773.9	24483.4	25112.8	21422.2	17791.2	19726.6
Nicotinamide Adenine Dinucleotide Phosphate (NADP+)	0.694257					0.85_744.0796m/z	744.08	0.845667	pos	102	Unclassified	Unclassified	Unclassified	M+H	C21H28N7O17P3	36.4	0	-4.20481	1.48144	4.9628e-06	5.43007e-05	1.61805	117549	72648.5	112202	120823	121957	119956	123947	106407	77990.7	66054.8	81073.9	58806.7	85757.9	66206.9
PA(O-16:0/17:2(9Z,12Z))	-3.51617					13.18_683.4466m/z	683.447	13.1784	pos	LMGP10020010	Lipids and lipid-like molecules	Glycerophospholipids	Glycerophosphates	M+K	C36H69O7P	36.3	0	8.3202	1.50513	7.44953e-06	7.41971e-05	0.0874033	4489.48	51365.1	1.72686e-06	3344.74	6328.06	6303.5	6088.61	4871.98	29341.2	47418.3	46773.6	66406.8	55310.2	62940.6
Valyl-Tyrosine	-4.77552					4.22_281.1493m/z	281.149	4.21557	pos	86031	Organic acids and derivatives	Carboxylic acids and derivatives	Amino acids, peptides, and analogues	M+H	C14H20N2O4	39.1	0	-0.862243	1.19367	2.45503e-08	1.02388e-06	0.0365112	1062.98	29113.7	1443.62	1151.96	920.044	1034.75	993.512	833.97	32686	27626.2	35756.5	24597.5	24900.6	29115.1
Isoleucyl-Arginine	-0.567209					1.57_288.2025m/z	288.202	1.56603	pos	HMDB0028901	Organic acids and derivatives	Carboxylic acids and derivatives	Amino acids, peptides, and analogues	M+H	C12H25N5O3	53.1	72.4	-1.90834	1.03484	0.010588	0.0239425	0.674921	61050.8	90456.2	98712.1	51338.7	49212.2	51556.4	64178.3	51307.3	108107	83786	101612	74022.6	91049.7	84160.1
PHOHA-PS	1.99968					11.61_682.3207m/z	682.321	11.6107	neg	LMGP20040009	Lipids and lipid-like molecules	Glycerophospholipids	Oxidized glycerophospholipids	M+FA-H	C29H52NO12P	39	0	-0.336107	1.49496	0.000438455	0.00181413	3.9991	67655.6	16917.7	25602.6	64966.4	62983.4	82639.1	85477.9	84264.2	14338.9	18602	6531.06	11304.1	28310.6	22419.6
6-hydroxysphingosine	-0.645674					7.65_315.2767n	316.284	7.65113	pos	53903	Unclassified	Unclassified	Unclassified	M+H, M+Na	C18H37NO3	55.5	82.6	-1.89545	1.05566	0.000885079	0.00316635	0.639194	46133.7	72174.8	30024.5	48179.2	49923.5	51543.9	46009.4	51121.7	61408.7	70188.6	61708.9	85562.4	68576.8	85603.4
4-hydroxy Nonenal Glutathione	0.786459					5.06_462.1917m/z	462.192	5.05815	neg	64775	Unclassified	Unclassified	Unclassified	M-H	C19H33N3O8S	53.6	75.9	0.380556	1.47093	4.51503e-07	8.60058e-06	1.72484	103068	59755.3	102555	103784	97168.9	99614	116476	98810.9	54110.5	65126.9	68753.5	60114.8	54781	55645.1
Nalpha-Acetyl-L-glutamine	-0.468109					1.01_189.0866m/z	189.087	1.00733	pos	58344	Unclassified	Unclassified	Unclassified	M+H	C7H12N2O4	56	84.8	-1.77806	1.1637	0.000287415	0.00130167	0.722912	79268.3	109651	97919	80040.9	82624.2	76775.5	72844.9	65405.3	117739	112726	118536	107887	97805.5	103216
Nequinate	1.75161					15.50_410.1616m/z	410.162	15.4963	neg	87920	Organoheterocyclic compounds	Quinolines and derivatives	Quinolones and derivatives	M+FA-H	C22H23NO4	37.4	0	1.81424	1.19029	3.01276e-06	3.74923e-05	3.36735	41014.2	12180	29280.1	45481.2	45838.4	44568.6	40406	40510.8	7128.19	11316.7	8566.09	12097.6	15072.9	18898.4
N-Methyl-N,4-dinitrosoaniline	-0.254105					15.55_165.0537n	183.087	15.5542	pos	73146	Unclassified	Unclassified	Unclassified	M+H, M+NH4	C7H7N3O2	39.4	0	-0.723637	1.12932	0.000727303	0.00269911	0.838507	152856	182296	154683	171220	165539	140969	140481	144245	171361	182598	191759	188220	181404	178430
Dehydro-L-(+)-ascorbic acid dimer	-0.814315					3.13_347.0253m/z	347.025	3.12838	neg	45119	Unclassified	Unclassified	Unclassified	M-H	C12H12O12	39.4	1.13	-0.795401	1.17406	0.000358878	0.00155089	0.568679	40979.8	72061.4	43495.1	41946.6	43495.3	44543.5	36209.9	36188.5	91213.8	76002.8	58126.9	57820.2	83991.1	65213.9
12-hydroxy-8E,10E-heptadecadienoic acid	-0.611927					7.96_327.2174m/z	327.217	7.95615	neg	LMFA01050194	Lipids and lipid-like molecules	Fatty Acyls	Fatty Acids and Conjugates	M+FA-H	C17H30O3	49.4	52.2	-0.896469	1.08578	5.90412e-06	6.21965e-05	0.654322	46101	70456.1	41403.3	49582.1	48314.9	49841.8	41210.4	46253.2	62538.7	67558	69643	75921.6	69053.4	78021.6
Primisulfuron	-1.16893					0.71_437.0177m/z	437.018	0.709467	pos	72644	Unclassified	Unclassified	Unclassified	M+H-H2O	C14H10F4N4O7S	36.4	0	0.7738	1.08273	5.53523e-06	5.92473e-05	0.44475	19234.1	43247.1	17501.6	19585.9	23164.3	17957.5	20845.3	16350.2	48763.4	43864.2	50049.2	32485.5	43032.1	41288
Tyrosyl-Histidine	-4.34769					4.65_336.1664m/z	336.166	4.65358	pos	85999	Organic acids and derivatives	Carboxylic acids and derivatives	Amino acids, peptides, and analogues	M+NH4	C15H18N4O4	38.4	0	-0.865219	1.14827	3.9476e-13	9.93436e-10	0.0491152	1319.46	26864.7	1775.56	1816.2	1414.8	2009.08	97.4836	803.662	27452.7	25423.2	27009.4	25730.7	27299.3	28272.7
Sodium (±)-2-(4-methoxyphenoxy)propionate	4.57964					0.74_217.0477m/z	217.048	0.738017	neg	94786	Unclassified	Unclassified	Unclassified	M-H	C10H11NaO4	37.8	0	-2.59501	1.47531	3.9167e-05	0.000270244	23.9116	48082	2010.83	80100.8	38843.6	36854	41061.8	46670.1	44961.9	1.72686e-06	3749.46	1.72686e-06	1215.27	2612.4	4487.82
Pregnanetriol	0.641498					12.35_337.2729m/z	337.273	12.352	pos	HMDB0006070	Lipids and lipid-like molecules	Steroids and steroid derivatives	Pregnane steroids	M+H	C21H36O3	47.7	45.5	-2.46669	1.47897	0.000610323	0.00234889	1.55995	139526	89442.9	151848	136569	117649	137501	140276	153315	62304.6	69713.5	106769	105307	80293.4	112271
2E,6Z-nonadienoic acid	-0.385869					1.81_155.1064m/z	155.106	1.81037	pos	74105	Lipids and lipid-like molecules	Fatty Acyls	Fatty Acids and Conjugates	M+H	C9H14O2	39.1	0	-1.61784	1.44352	3.59663e-06	4.26716e-05	0.765318	138483	180948	122621	140144	142568	143525	138702	143338	184388	186883	185508	186068	176507	166335
Premithramycin A3'	4.16631					0.81_799.2856m/z	799.286	0.806233	neg	63782	Unclassified	Unclassified	Unclassified	M-H2O-H	C40H50O18	37.5	0	4.53274	1.37128	0.00768037	0.0184135	17.9549	51930.3	2892.26	116200	42292.8	27835	69332.6	24926.2	30995.3	1.72686e-06	1.72686e-06	17336.8	1.72686e-06	1.72686e-06	16.7365
PC(P-16:0/17:0)	1.19267					15.01_732.5953m/z	732.595	15.0106	pos	LMGP01030027	Lipids and lipid-like molecules	Glycerophospholipids	Glycerophosphocholines	M+H	C41H82NO7P	36.4	0	7.04031	1.03167	0.0140527	0.0301487	2.28576	53683.2	23485.9	98402.4	36754.2	40164	39450.7	52285.5	55042.4	41052.2	17109.3	15989.1	23303.1	19016.2	24445.6
14,15-HxA3-D(11S)	0.915317					12.60_497.2655m/z	497.266	12.5995	pos	LMFA03090009	Lipids and lipid-like molecules	Fatty Acyls	Eicosanoids	M+H-H2O	C25H42N2O7S	38.8	4.2	-4.8258	1.13289	0.000204974	0.000998378	1.88598	60091.3	31862	47432.6	73261.3	65489.2	62771.5	60907.8	50685.5	32511.2	30892	33003.1	44281.8	20863.3	29620.8
P-IsoPGF2-PC	0.482098					11.72_876.5607m/z	876.561	11.7166	neg	LMGP20010046	Lipids and lipid-like molecules	Glycerophospholipids	Oxidized glycerophospholipids	M+FA-H	C44H82NO11P	39.4	0	-0.0840559	1.13109	0.0289318	0.0549866	1.39677	139374	99782.7	73914.2	158509	161815	149209	138474	154322	84615	87598.3	80778.2	127040	102309	116355
PS(20:2(11Z,14Z)/15:0)	0.416922					13.74_754.5022m/z	754.502	13.74	neg	HMDB0112569	Lipids and lipid-like molecules	Glycerophospholipids	Glycerophosphoserines	M-H2O-H	C41H76NO10P	38.3	0	-0.82494	1.03151	0.0183083	0.0375671	1.33508	124970	93605.3	82325.9	128398	132171	126764	127967	152196	82366.3	80535.1	84078.2	117343	92109.7	105200
Enprofylline	-0.264564					15.55_194.0802n	195.087	15.5542	pos	85437	Organoheterocyclic compounds	Imidazopyrimidines	Purines and purine derivatives	M+H-H2O, M+H	C8H10N4O2	39.3	0	-1.01709	1.00092	0.000193757	0.000957122	0.832451	109169	131142	106838	119634	116062	99097.9	106975	106408	122524	130598	139889	134391	130488	128962
1-[(5-Amino-5-carboxypentyl)amino]-1-deoxyfructose	-0.398318					0.71_309.1650m/z	309.165	0.709467	pos	HMDB0034879	Organic oxygen compounds	Organooxygen compounds	Carbohydrates and carbohydrate conjugates	M+H	C12H24N2O7	48.7	51	-2.15864	1.1977	2.21371e-06	2.94103e-05	0.758742	91665.3	120812	95124.1	87701.7	84083.3	90026.3	97102.3	95954	118564	118641	114464	126734	118688	127782
Acalyphin	-7.78401					3.37_383.1063m/z	383.106	3.3738	pos	66904	Unclassified	Unclassified	Unclassified	M+Na	C14H20N2O9	37.9	0	0.535769	1.12218	1.78242e-10	3.25566e-08	0.0045371	111.648	24607.9	128.853	1.72686e-06	110.122	223.614	207.302	1.72686e-06	24820.8	24080.9	28288.5	23715.2	21209.5	25532.4
Aliarin 4'-methyl ether	0.499796					8.51_430.1651n	411.147	8.50693	neg	LMPK12112856	Lipids and lipid-like molecules	Polyketides	Flavonoids	M-H2O-H, M-H	C23H26O8	52.2	73.9	5.41247	1.03092	0.0183794	0.0376822	1.41401	102910	72778.3	139172	106306	102905	105294	90550.8	73229.2	68710.1	61734.2	60343.2	63164.9	91532.3	91185.3
GlcCer(d15:2(4E,6E)/20:0)	-1.44331					14.72_694.5587m/z	694.559	14.7152	pos	LMSP0501AA59	Lipids and lipid-like molecules	Sphingolipids	Neutral glycosphingolipids	M+H-H2O	C41H77NO8	37	0	-4.15987	1.32581	5.24005e-05	0.000341924	0.367722	21799.3	59282	8932.64	24525.7	23242.2	24443.3	18131.4	31520.4	48012.6	49901.2	55414.7	70921.4	55839.5	75602.5
OHHdiA-PE	1.31781					11.23_634.3335m/z	634.333	11.2302	neg	LMGP20020043	Lipids and lipid-like molecules	Glycerophospholipids	Oxidized glycerophospholipids	M-H	C30H54NO11P	39.1	6.24	-4.23671	1.44006	0.00040279	0.00169267	2.49288	78534.1	31503.4	38454.1	83895.8	77346.8	85134.5	91503.6	94869.8	22237.6	25836.9	24828.2	35456	38425.6	42236.1
7-Formyldehydrothalicsimidine	5.53784					3.09_434.1585m/z	434.158	3.0862	pos	88989	Alkaloids and derivatives	Aporphines	Unclassified	M+Na	C23H25NO6	37.4	0	2.61766	1.19151	0.021191	0.0423502	46.4576	43641.5	939.383	36643.4	39848.8	622.238	10857	104252	69625.3	454.72	671.153	1458.83	238.312	932.567	1880.72
9,14-dihydroxy-octadecanoic acid	-1.73594					6.69_334.2944m/z	334.294	6.69017	pos	LMFA02000176	Lipids and lipid-like molecules	Fatty Acyls	Octadecanoids	M+NH4	C18H36O4	50.4	59.1	-2.58505	1.03524	1.5029e-08	7.15108e-07	0.300214	9043.4	30123.1	6980.83	9596.55	9803.86	9643.56	8378.11	9857.49	29859.8	30311.4	25997.8	32572.9	27959.9	34037.1
9,10,13-TriHOME(11)	0.167628					7.38_329.2332m/z	329.233	7.3773	neg	LMFA02000168	Lipids and lipid-like molecules	Fatty Acyls	Octadecanoids	M-H	C18H34O5	55.4	80.7	-0.581222	1.31837	0.0110561	0.0247489	1.12321	432671	385209	433996	423411	432256	437735	439578	429051	362526	371482	350435	363998	421894	440921
Adefovir	-1.50932					1.13_318.0608m/z	318.061	1.12907	neg	68958	Unclassified	Unclassified	Unclassified	M+FA-H	C8H12N5O4P	39.3	0	-0.335221	1.01183	1.15012e-08	5.88017e-07	0.351277	10873.3	30953.6	12877.7	11077.8	10233.4	8764.23	9564.47	12722.2	30211.1	27946.1	30242.5	29792.6	34600.1	32929
2'-(E)-Feruloyl-3-(arabinosylxylose)	-0.632965					1.01_476.1753m/z	476.175	1.00733	pos	86818	Phenylpropanoids and polyketides	Cinnamic acids and derivatives	Hydroxycinnamic acids and derivatives	M+NH4	C20H26O12	38.5	0	-2.07872	1.37857	0.000118936	0.000644772	0.64485	74865.4	116097	79199.8	68381.2	78558.7	72434.8	80034.3	70583.4	133715	114634	116600	93698.1	133523	104414
L-isoleucyl-L-proline	-0.319868					0.85_228.1469n	229.154	0.845667	pos	62022	Organic acids and derivatives	Carboxylic acids and derivatives	Amino acids, peptides, and analogues	M+H, M+NH4	C11H20N2O3	39.1	1.49	-1.94606	1.09225	0.00240719	0.00712592	0.801143	119302	148914	143807	125464	112628	119475	105367	109067	151052	141083	164253	140482	136766	159849
1-(5-Hydroxy-2-pyrimidinyl)piperazine	-0.226522					15.55_181.1080m/z	181.108	15.5542	pos	1453	Unclassified	Unclassified	Unclassified	M+H	C8H12N4O	38.8	0	-1.96324	1.05683	0.00324998	0.00908975	0.854693	161536	188998	153734	177707	180902	142546	153629	160696	184937	184046	202157	193402	193114	176334
Neuromedin N (1-4)	2.45507					10.27_522.3267m/z	522.327	10.2663	pos	HMDB0013021	Organic acids and derivatives	Carboxylic acids and derivatives	Amino acids, peptides, and analogues	M+NH4	C26H40N4O6	37.2	0	-3.77594	1.25825	1.83147e-05	0.000149643	5.4834	40500.4	7386	22956.8	47252.5	32199.2	44169.3	48199.3	48225.2	6160.1	9020.65	5575.44	6961.04	6727.31	9871.47
PC(6:2(3E,5E)/14:2(11E,13E))	4.73197					7.96_602.3117m/z	602.312	7.95615	neg	LMGP01011236	Lipids and lipid-like molecules	Glycerophospholipids	Glycerophosphocholines	M+FA-H	C28H48NO8P	39.4	1.47	3.2153	1.11614	2.33099e-07	5.27419e-06	26.5745	25760.8	969.381	30729.9	26259.2	23803	22094.2	32147.3	19531.4	991.853	1025.87	1343.6	902.294	684.821	867.851
5,7-Dimethoxy-8-prenylflavan	0.349071					14.22_383.1892m/z	383.189	14.2242	neg	LMPK12020255	Lipids and lipid-like molecules	Polyketides	Flavonoids	M+FA-H	C22H26O3	48.2	51.8	8.38754	1.10484	0.0326986	0.0608438	1.27374	180822	141962	117050	180543	180821	184685	200885	220949	130762	131118	121444	156451	152826	159169
Annonisin	0.464036					11.34_655.4424m/z	655.442	11.3353	neg	87647	Lipids and lipid-like molecules	Fatty Acyls	Fatty alcohols	M+FA-H	C35H62O8	37.9	0	-0.461842	1.07442	0.00469767	0.0123003	1.3794	107626	78023.9	75498.2	113239	120460	114000	111577	110982	61334.8	77286	66814.3	83070.4	88625.1	91013
Phalluside-1	-0.450383					13.22_725.5410n	726.549	13.2189	pos	LMSP05010039	Lipids and lipid-like molecules	Sphingolipids	Neutral glycosphingolipids	M+H-H2O, M+H	C41H75NO9	38.3	0	-4.32185	1.17366	0.0166102	0.0346603	0.731848	108110	147722	60968.9	120249	120369	119982	106170	120925	119563	136482	135267	178253	140440	176329
5-heptenal	-0.192502					15.55_135.0790m/z	135.079	15.5542	pos	LMFA06000022	Lipids and lipid-like molecules	Fatty Acyls	Fatty aldehydes	M+Na	C7H12O	44.2	32	8.22371	1.16474	0.0057627	0.0144936	0.875087	246623	281827	228304	269295	278169	245243	222049	236677	280156	295900	289190	274139	283036	268539
4-(3-Hydroxybutyl)-3,3,5-trimethylcyclohexanone	-0.291143					0.00_212.1773n	235.169	0.00248333	pos	HMDB0039805	Lipids and lipid-like molecules	Prenol lipids	Sesquiterpenoids	M+H-H2O, M+H, M+Na	C13H24O2	51.7	61.5	-1.34635	1.37063	0.00419893	0.0111924	0.817255	212731	260299	161324	208054	225750	231375	209432	240450	232995	261344	268517	274234	265223	259484
PC(20:5(5Z,8Z,11Z,14Z,17Z)/0:0)	-2.56355					7.23_524.3146m/z	524.315	7.23357	pos	40316	Unclassified	Unclassified	Unclassified	M+H-H2O	C28H48NO7P	37.8	0	2.00999	1.03896	1.29523e-09	1.24473e-07	0.169159	4289.74	25359.2	2929.18	4418.03	6098.55	4602.82	2644.59	5045.29	24021.5	22421.9	26635	24282.2	27429.4	27365.5
Cefmenoxime	-0.696163					1.19_534.0409m/z	534.041	1.18572	pos	HMDB0014412	Organoheterocyclic compounds	Lactams	Beta lactams	M+Na	C16H17N9O5S3	42.8	31.5	0.35937	1.07407	0.000258375	0.00119892	0.617211	41625.3	67440.9	54892.2	42350.9	37065.9	38777.6	38324	38341.1	56593.2	66223.5	81392.4	69447.2	58208.5	72780.6
Riboflavin (Vitamin B2)	-0.314269					4.61_376.1380n	377.145	4.61283	pos	233	Unclassified	Unclassified	Unclassified	M+H, M+K, M+Na	C17H20N4O6	53.6	73.8	-0.805718	1.24087	0.0014917	0.00483133	0.804258	152488	189601	164013	161012	140380	149630	150625	149270	160830	193436	220142	187840	182934	192425
6E,8E,12E,14E-Hexadecatetraen-10-ynoic acid	-0.998761					2.35_244.1444n	283.103	2.35128	pos	LMFA01030703	Lipids and lipid-like molecules	Fatty Acyls	Fatty Acids and Conjugates	M+Na, M+K	C16H20O2	41.3	22	-8.00592	1.08108	1.76678e-08	8.00315e-07	0.50043	23112.4	46185.2	27267.4	23348.6	20141.7	23678.1	22739.7	21499.1	46298.5	44939.7	50554.3	43220.8	44840.8	47257.1
C17 Sphinganine	0.378505					8.98_288.2890m/z	288.289	8.97865	pos	41558	Unclassified	Unclassified	Unclassified	M+H	C17H37NO2	48.6	48.7	-2.36695	1.3226	0.0067521	0.0165668	1.29999	200408	154161	186781	210310	207035	213093	159637	225592	171329	147669	112211	156572	157614	179570
(±)12,13-DiHOME	-0.676159					9.66_313.2383m/z	313.238	9.66305	neg	45199	Unclassified	Unclassified	Unclassified	M-H	C18H34O4	54	75.1	-0.309353	1.03938	5.86298e-06	6.18821e-05	0.625829	37251.8	59524	39000.1	37323.6	37198.2	36925.5	37060.9	36002.8	58099.6	56266.8	51901.8	56868.9	65562.4	68444.4
N-Desmethyl-o-O-sulfate rosiglitazone	0.790827					2.03_484.0485m/z	484.049	2.02577	neg	HMDB0060837	Organic acids and derivatives	Organic sulfuric acids and derivatives	Arylsulfates	M+FA-H	C17H17N3O7S2	42.4	27.8	-1.02801	1.05744	0.00011884	0.000644694	1.73007	57450.2	33206.9	76364.4	53784.6	49016.7	54337.7	56511.3	54686.2	35057.7	31346.8	34966.8	31031	34340.8	32498.5
4-hydroxynonenal	-0.360206					0.46_156.1148n	157.122	0.462933	pos	75330	Lipids and lipid-like molecules	Fatty Acyls	Fatty alcohols	M+H-H2O, M+H	C9H16O2	39.3	0	-1.50731	1.25251	0.000322217	0.00142398	0.779054	123744	158839	96201.7	123547	129713	132516	126339	134146	146196	161962	166510	165097	160239	153027
d[-Arg-2]KYOTORPHAN	-2.14241					4.51_320.1712m/z	320.171	4.5079	pos	43911	Unclassified	Unclassified	Unclassified	M+H-H2O	C15H23N5O4	38.4	0	-1.45846	1.22496	1.81992e-08	8.19469e-07	0.226501	8661.72	38241.3	8057.06	11334.4	7259.51	11422.8	3440.75	10455.8	41979.3	38265.8	34831.6	33788.7	40774.1	39808.6
PKOHA-PC	1.26961					10.85_614.3307m/z	614.331	10.8512	neg	LMGP20010011	Lipids and lipid-like molecules	Glycerophospholipids	Oxidized glycerophospholipids	M-H2O-H	C31H56NO10P	39.2	26.8	-24.693	1.05574	0.0021072	0.00640704	2.41096	46620.4	19336.9	17049.7	49870.8	54784.4	53370	48197.9	56449.3	15510.9	17673.2	9464.99	19969.9	25875	27527.2
O-Desmethylvenlafaxine glucuronide	0.404001					10.82_394.1878m/z	394.188	10.8155	pos	HMDB0061172	Organic oxygen compounds	Organooxygen compounds	Carbohydrates and carbohydrate conjugates	M+H-H2O	C20H29NO8	44.1	30.5	4.28813	1.03315	0.000344424	0.00150214	1.32317	97915.7	74000.7	80356.1	105584	103884	107511	88979.3	101179	72118.7	74164.5	74051.3	70951.6	76457.6	76260.6
6-(2H-1,3-benzodioxole-5-carbonyloxy)-3,4,5-trihydroxyoxane-2-carboxylic acid	0.382319					0.68_381.0226m/z	381.023	0.675417	pos	HMDB0129381	Phenylpropanoids and polyketides	Tannins	Hydrolyzable tannins	M+K	C14H14O10	37.6	0	2.07181	1.13653	6.87737e-07	1.18094e-05	1.30344	111482	85529.1	114679	114497	108186	111379	106124	114026	83436.6	89846.3	90143.7	86696.9	85090.6	77960.5
N-(9,12-octadecadienoyl)-glutamine	1.05705					13.96_409.3096m/z	409.31	13.963	pos	LMFA08020216	Lipids and lipid-like molecules	Fatty Acyls	Fatty amides	M+H	C23H40N2O4	55.5	91.7	8.66427	1.03455	0.00197716	0.00609203	2.08067	49902.6	23983.9	22042.2	52208.9	45785.1	60935.5	61730.8	56712.9	22039.9	26655.2	17917.8	23913.7	27332.7	26044
N-Monodesmethyl-rizatriptan	-0.937429					4.65_285.1596n	308.152	4.65358	pos	HMDB0060847	Organoheterocyclic compounds	Indoles and derivatives	Tryptamines and derivatives	M+H, M+Na	C15H19N5O	39.9	8.45	2.24575	1.02865	4.34284e-07	8.37115e-06	0.522163	23133	44302.3	24266.4	21957	20476.8	22595.7	25592.7	23909.5	45271	43399	51569.9	40114.7	40745	44714.4
Pelargonidin 3-(6''-p-coumarylglucoside)-5-(6'''-acetylglucoside)	-33.6459					3.40_763.1917m/z	763.192	3.39942	neg	46814	Lipids and lipid-like molecules	Polyketides	Flavonoids	M-H2O-H	C38H38O18	37.2	0	4.79441	1.09288	1.44291e-10	2.86136e-08	7.43995e-11	1.72686e-06	23210.6	1.72686e-06	1.72686e-06	1.72686e-06	1.72686e-06	1.72686e-06	1.72686e-06	25809.7	23543.8	25128.9	21428	20112.2	23240.8
2E,4E,6E,8E,10E,12E,14E,16E,18E-eicosanonaenal	1.6263					12.18_323.1684m/z	323.168	12.1829	neg	LMFA06000266	Unclassified	Unclassified	Unclassified	M+FA-H	C20H22O	36.4	0	11.2097	1.22114	1.34687e-06	1.9783e-05	3.0872	44626.8	14455.5	31581.4	46607.7	49074.7	48106.1	45094.2	47297	10719.6	13966.6	11132.9	15301	16894.8	18717.9
PKHdiA-PS	0.831047					6.50_634.2982m/z	634.298	6.50182	pos	LMGP20040012	Lipids and lipid-like molecules	Glycerophospholipids	Oxidized glycerophospholipids	M+H-H2O	C29H50NO13P	38	0	-0.725479	1.27585	0.00178389	0.00559293	1.77898	89964.4	50570.9	67713.6	87222.2	75137.1	85712	131133	92868.3	40645.4	50314.4	58532.2	52528.2	48471.7	52933.5
7alpha-(Thiomethyl)spironolactone sulfoxide	-1.35214					2.43_443.1653m/z	443.165	2.43372	pos	2484	Unclassified	Unclassified	Unclassified	M+K	C23H32O4S	37.7	0	0.0889293	1.13861	7.3644e-07	1.24289e-05	0.39171	16791.6	42867.3	23419.1	15279.5	15478.7	15233.9	17060.2	14278	44946.7	44217.9	50702.9	38888.2	37495.8	40952.6
Tricosanoic acid	0.957903					15.29_399.3476m/z	399.348	15.2918	neg	HMDB0001160	Lipids and lipid-like molecules	Fatty Acyls	Fatty acids and conjugates	M+FA-H	C23H46O2	43.9	24.2	-1.12165	1.07546	0.00138582	0.00455485	1.94248	57376.7	29537.8	35136.5	53264.6	72842.6	64109.6	46920.4	71986.7	27362	27228.4	24027.8	34316.1	29115.3	35177.3
Note: DEMs in these pathways were selected between 0.2 mg/L Cd-treated and control. The mycelia was cultured in PDB with 0 and 0.2 mg/L Cd for 21 days.

## Sheet: Table S2
Table S2. The differential expression metabolites (DEMs) between 2 mg/L Cd treatment and control group in S. rugosoannulata mycelia
Metabolites	log2(FC)	KEGG	RED/BLUE	ID Annotation	Annotation	ID	m/z	Retention time (min)	Ion mode	Compound ID	Super Class	Class	Sub Class	Adducts	Formula	Score	Fragmentation Score	Mass Error (ppm)	VIP	P-value	adj.P-value	FC	average(Cd2)	average(CK)	Cd2-1	Cd2-2	Cd2-3	Cd2-4	Cd2-5	Cd2-6	CK-1	CK-2	CK-3	CK-4	CK-5	CK-6
(R)-3-((R)-3-Hydroxybutanoyloxy)butanoate	-12.3747	C04546	blue	sce00650	Butanoate metabolism	0.85_208.1175m/z	208.118	0.845667	pos	63260	Unclassified	Unclassified	Unclassified	M+NH4	C8H14O5	38.6	0	-2.11337	1.12081	5.71504e-08	2.25938e-07	0.000188296	10.8943	57857.3	1.72686e-06	1.72686e-06	65.3658	1.72686e-06	1.72686e-06	1.72686e-06	70550.4	57257.5	69641.3	49311.6	48885.6	51497.4
(S)-2-Acetolactate	-2.49565	C06010	blue	sce01230|sce01210|sce00770|sce00650|sce00660|sce00290	Biosynthesis of amino acids|2-Oxocarboxylic acid metabolism|Pantothenate and CoA biosynthesis|Butanoate metabolism|C5-Branched dibasic acid metabolism|Valine, leucine and isoleucine biosynthesis	15.55_131.0351m/z	131.035	15.5546	neg	HMDB0006855	Organic acids and derivatives	Keto acids and derivatives	Short-chain keto acids and derivatives	M-H	C5H8O4	41.3	9.84	1.02361	1.37782	0.000472307	0.000724945	0.177311	21688.2	122317	33826.8	15638.7	15969	22908.5	15269.4	26516.4	175212	160397	138751	111608	41223.1	106710
(S)-Hydroxydecanoyl-CoA	17.5664	C05264	red	sce00062|sce00071|sce01212	Fatty acid elongation|Fatty acid degradation|Fatty acid metabolism	0.99_918.2272m/z	918.227	0.994283	neg	HMDB0003938	Lipids and lipid-like molecules	Fatty Acyls	Fatty acyl thioesters	M-H2O-H	C31H54N7O18P3S	38.4	0	-0.932258	2.31649	8.54159e-08	3.1673e-07	194089	248060	1.27807	179886	289724	242191	240846	231567	304146	1.72686e-06	1.72686e-06	2.52317	2.40923	1.72686e-06	2.73604
1-Methylhistamine	-0.736206	C05127	blue	sce00340	Histidine metabolism	15.55_126.1026m/z	126.103	15.5542	pos	5854	Organic nitrogen compounds	Organonitrogen compounds	Amines	M+H	C6H11N3	49	45.7	-0.171769	1.38145	1.523e-07	5.15996e-07	0.600316	133090	221701	129313	137998	122517	115645	147793	145276	207080	217112	228856	238174	215095	223888
2-Dehydro-3-deoxy-L-rhamnonate	-0.997965	C03979	blue	sce00051	Fructose and mannose metabolism	0.76_180.0863m/z	180.086	0.760533	pos	63164	Unclassified	Unclassified	Unclassified	M+NH4	C6H10O5	38.2	0	-2.41747	1.23239	1.75435e-08	8.31353e-08	0.500706	69802.2	139408	71134.7	75123.6	62843.2	64839.3	73489.2	71383.2	145341	139589	150336	126594	144803	129783
2-Phosphinomethylmalate	-9.65337	C17947	blue	sce00440	Phosphonate and phosphinate metabolism	1.37_229.0339m/z	229.034	1.36692	pos	63598	Unclassified	Unclassified	Unclassified	M+NH4	C5H8O7P	37.9	0	-3.14158	1.02074	4.37572e-10	3.98816e-09	0.00124178	58.8027	47353.4	107.069	1.72686e-06	45.4483	106.161	1.72686e-06	94.1379	51741.2	46788	53467.4	39644.7	45137.1	47342.2
20-HETE	5.00814	C14748	red	sce00590	Arachidonic acid metabolism	11.06_365.2308m/z	365.231	11.0615	neg	LMFA03060009	Lipids and lipid-like molecules	Fatty Acyls	Eicosanoids	M+FA-H	C20H32O3	42.2	24.3	-8.02852	2.02639	3.13128e-09	1.98879e-08	32.181	193494	6012.66	216325	225312	193070	177551	187023	161680	4872.34	5709.85	4787.05	6510.25	7693.23	6503.26
24,25-dihydrolanosterol	-0.446279	C05109	blue	sce00100	Steroid biosynthesis	13.16_429.4044m/z	429.404	13.1579	pos	LMST01010087	Lipids and lipid-like molecules	Sterol Lipids	Sterols	M+H	C30H52O	40.7	25.6	-10.9452	1.70026	9.17549e-06	1.91324e-05	0.733933	384632	524069	330313	373196	396479	402942	403301	401561	476679	535701	543519	558817	526724	502976
3-Methylglutaconyl-CoA	2.51467	C03231	red	sce00280	Valine, leucine and isoleucine degradation	0.76_892.1417m/z	892.142	0.75505	neg	LMFA07050235	Lipids and lipid-like molecules	Fatty Acyls	Fatty esters	M-H	C27H42N7O19P3S	36.2	0	2.29289	1.64488	0.000179594	0.000294658	5.71466	169264	29619.2	141307	161314	244855	180763	211776	75565.4	24202.9	23731.6	36818.1	40499.4	22883.3	29580.1
3-Methylhistidine	-0.811567	C01152	blue	sce00340	Histidine metabolism	15.55_169.0849n	170.092	15.5542	pos	HMDB0000479	Organic acids and derivatives	Carboxylic acids and derivatives	Amino acids, peptides, and analogues	M+H-H2O, M+H	C7H11N3O2	36.3	0	-1.44854	1.75578	1.08113e-09	8.32312e-09	0.569763	185817	326131	185280	187250	191120	168035	186894	196326	307457	329302	339563	340459	318309	321696
3-propylmalic acid	-3.49086	C02123	blue	sce00630	Glyoxylate and dicarboxylate metabolism	0.00_176.0673n	175.06	0.00253333	neg	LMFA01170064	Lipids and lipid-like molecules	Fatty Acyls	Fatty Acids and Conjugates	M-H2O-H, M-H	C7H12O5	44.8	33.1	-6.43136	1.02025	7.27022e-07	1.99907e-06	0.0889502	4759.07	53502.6	611.208	10599.3	8772.5	719.079	7181.82	670.484	63055.7	64327.1	57519.4	52179	43159.7	40774.9
4-O-alpha-D-Galactopyranuronosyl-D-galacturonic acid	0.714309	C02273	red	sce02010|sce00040	ABC transporters|Pentose and glucuronate interconversions	1.01_388.1088m/z	388.109	1.00733	pos	HMDB0039721	Organic oxygen compounds	Organooxygen compounds	Carbohydrates and carbohydrate conjugates	M+NH4	C12H18O13	41.2	11.8	0.512185	1.8793	5.87948e-05	0.000104722	1.6407	453311	276292	492301	410765	485792	496492	469618	364897	275682	297519	283147	238770	331909	230722
5-(L-alanin-3-yl)-2-hydroxy-cis,cis-muconate 6-semialdehyde	4.47639	C04797	red	sce00350	Tyrosine metabolism	1.07_274.0568m/z	274.057	1.0665	neg	LMFA01170073	Lipids and lipid-like molecules	Fatty Acyls	Fatty Acids and Conjugates	M+FA-H	C9H11NO6	49.2	47.5	-0.0103827	1.29798	5.94398e-13	3.42558e-11	22.2601	79643.3	3577.85	79697.1	83147.8	75885.3	77900.4	75580.1	85649.2	3945.05	3508.12	3862.15	3644.87	3660.63	2846.24
5-Hydroxy-L-tryptophan	1.1291	C00643	red	sce00380	Tryptophan metabolism	2.01_220.0844n	221.092	2.00663	pos	364	Organoheterocyclic compounds	Indoles and derivatives	Tryptamines and derivatives	M+H, M+Na, M+H-H2O	C11H12N2O3	54.6	79.4	-1.97611	1.76548	1.78791e-07	5.90593e-07	2.18722	267139	122137	233620	271151	258591	254437	279568	305469	134446	115608	142991	106670	113476	119629
7,8-Diaminononanoate	-1.80817	C01037	blue	sce00780	Biotin metabolism	0.69_211.1413m/z	211.141	0.692433	pos	3324	Unclassified	Unclassified	Unclassified	M+Na	C9H20N2O2	38.7	0	-2.14826	1.12221	1.97471e-11	3.84237e-10	0.285553	22769.3	79737.6	21904.9	22019.4	23869.5	22786.7	22665.8	23369.4	82295.9	76717.8	86545.8	80405.8	74809.6	77650.8
8R-HETE	5.12342	C14824	red	sce00590	Arachidonic acid metabolism	11.06_343.2211m/z	343.221	11.0572	pos	LMFA03060021	Lipids and lipid-like molecules	Fatty Acyls	Eicosanoids	M+Na	C20H32O3	39.4	12.3	-10.0432	1.38455	1.27372e-07	4.44506e-07	34.858	91506.5	2625.12	106231	113922	97102.5	75758.5	80951.6	75073.3	2200.51	3086.7	2410.15	2771.71	2916.95	2364.72
9(S)-HpOTrE	-2.20204	C16321	blue	sce00592	alpha-Linolenic acid metabolism	9.35_310.2143n	309.207	9.34805	neg	36025	Unclassified	Unclassified	Unclassified	M-H, M+FA-H	C18H30O4	53.7	74.1	-0.304719	1.00756	7.28782e-09	3.97873e-08	0.217329	12916.5	59432.6	13947.7	13129.3	12946.2	13286.3	11706.2	12483.2	50354.9	53087.9	61742.6	66972.3	60593.7	63844.5
Adenosine diphosphate ribose	-1.4869	C00301	blue	sce00230	Purine metabolism	0.82_559.0715n	604.07	0.823367	neg	HMDB0001178	Nucleosides, nucleotides, and analogues	Purine nucleotides	Purine nucleotide sugars	M-H2O-H, M+FA-H, M-H	C15H23N5O14P2	45.2	33	-0.36061	2.65203	8.10824e-10	6.56339e-09	0.356778	177478	497447	172662	149662	178719	201382	176283	186160	482935	468610	545957	501365	466487	519330
Adenosine monophosphate	-0.839442	C00020	blue	sce00230	Purine metabolism	0.85_348.0695m/z	348.07	0.845667	pos	34478	Nucleosides, nucleotides, and analogues	Purine nucleotides	Purine ribonucleotides	M+H	C10H14N5O7P	54.5	78.7	-2.37407	4.40708	1.08127e-07	3.86638e-07	0.55886	1.13818e+06	2.03662e+06	1.14668e+06	1.13221e+06	1.14804e+06	1.15046e+06	1.09121e+06	1.1605e+06	2.34643e+06	1.98439e+06	2.04412e+06	1.86346e+06	2.00187e+06	1.97942e+06
Adenylosuccinate	-0.540387	C03794	blue	sce00230|sce00250	Purine metabolism|Alanine, aspartate and glutamate metabolism	2.01_463.0734n	464.081	2.00663	pos	3551	Nucleosides, nucleotides, and analogues	Purine nucleotides	Purine ribonucleotides	M+Na, M+K, M+H	C14H18N5O11P	49.2	50.9	-1.32643	1.72338	0.000119271	0.000201385	0.687587	330333	480424	292225	340275	309165	320150	346567	373617	541316	463349	543198	406443	471720	456520
Allantoic acid	-1.07565	C00499	blue	sce00230	Purine metabolism	0.76_177.0615m/z	177.061	0.760533	pos	HMDB0001209	Organic acids and derivatives	Carboxylic acids and derivatives	Amino acids, peptides, and analogues	M+H	C4H8N4O4	38.6	0	-2.07303	1.43633	7.67838e-08	2.89027e-07	0.474457	85955.3	181166	81338.6	79679.6	84837.2	93885.4	90528.2	85463	174983	188272	205191	189201	166078	163267
Alpha-D-Glucose	-1.38872	C00267	blue	sce00052|sce00520|sce00051|sce00010|sce01200	Galactose metabolism|Amino sugar and nucleotide sugar metabolism|Fructose and mannose metabolism|Glycolysis / Gluconeogenesis|Carbon metabolism	0.74_203.0522m/z	203.052	0.743517	pos	HMDB0003345	Organic oxygen compounds	Organooxygen compounds	Carbohydrates and carbohydrate conjugates	M+Na	C6H12O6	40	6.02	-2.36733	1.88371	2.04618e-06	5.00258e-06	0.381903	103789	271769	108752	117132	97251.9	95139.4	106958	97502.2	314141	300929	242308	222702	311532	239000
Argininosuccinic acid	-0.990985	C03406	blue	sce01230|sce00220|sce00250	Biosynthesis of amino acids|Arginine biosynthesis|Alanine, aspartate and glutamate metabolism	0.74_291.1292m/z	291.129	0.743517	pos	389	Organic acids and derivatives	Carboxylic acids and derivatives	Amino acids, peptides, and analogues	M+H	C10H18N4O6	40.5	11.6	-2.61415	2.01481	1.16932e-09	8.89616e-09	0.503134	186987	371644	182387	189225	182653	190949	193349	183359	393061	354447	396869	364072	375833	345584
Beta-Nicotinamide mononucleotide	-0.873367	C00455	blue	sce00760	Nicotinate and nicotinamide metabolism	0.83_335.0631m/z	335.063	0.828633	pos	4167	Nucleosides, nucleotides, and analogues	Pyridine nucleotides	Nicotinamide nucleotides	M+H	C11H15N2O8P	48.4	48.8	-2.3742	1.64041	1.40232e-07	4.82839e-07	0.545872	150075	274928	148707	170750	148942	138853	156307	136892	294551	282965	277430	292483	243708	258431
Biotinyl-5'-AMP	1.6559	C05921	red	sce00780	Biotin metabolism	0.99_554.1228m/z	554.123	0.994283	neg	HMDB0004220	Nucleosides, nucleotides, and analogues	Purine nucleotides	Purine ribonucleotides	M-H2O-H	C20H28N7O9PS	37.7	0	-0.123158	1.2374	6.18625e-08	2.41407e-07	3.15119	103434	32823.7	112620	98476.6	97651.8	123139	95775.7	92938	30122.8	35876	35475.2	32124.7	28317	35026.1
Citicoline	-2.06153	C00307	blue	sce00564	Glycerophospholipid metabolism	0.78_489.1136m/z	489.114	0.777567	pos	HMDB0001413	Nucleosides, nucleotides, and analogues	Pyrimidine nucleotides	Pyrimidine ribonucleotides	M+H	C14H26N4O11P2	36.7	0	-2.16315	1.17799	1.83945e-06	4.5522e-06	0.239562	20624.2	86091.6	20947.5	20883.8	21005.7	10074	20054.6	30779.8	87146	65683.8	105863	71903.8	91000.7	94952.6
Coproporphyrin III	-4.76261	C05770	blue	sce00860	Porphyrin and chlorophyll metabolism	7.84_654.2666n	655.274	7.8392	pos	HMDB0000570	Organoheterocyclic compounds	Tetrapyrroles and derivatives	Porphyrins	M+H, M+Na	C36H38N4O8	49	52.6	-3.55404	1.72439	9.3594e-11	1.22743e-09	0.0368393	5164.65	140194	4853.66	5041.25	4130.77	5092.17	6722.93	5147.14	125148	133520	131161	147780	147244	156312
D-Ribitol 5-phosphate	-0.923243	C01068	blue	sce00040|sce00515	Pentose and glucuronate interconversions|Mannose type O-glycan biosynthesis	0.74_277.0327m/z	277.033	0.738017	neg	63137	Unclassified	Unclassified	Unclassified	M+FA-H	C5H13O8P	39.4	0	-1.409	4.55623	1.28809e-08	6.44302e-08	0.527322	1.06135e+06	2.01272e+06	1.14358e+06	1.1232e+06	1.0409e+06	1.04097e+06	960812	1.05864e+06	2.16604e+06	1.9875e+06	2.14769e+06	1.91954e+06	1.85327e+06	2.00226e+06
D-Sorbitol	3.24574	C00794	red	sce00052|sce02010|sce00051	Galactose metabolism|ABC transporters|Fructose and mannose metabolism	0.76_182.0787n	183.086	0.760533	pos	143	Organic oxygen compounds	Organooxygen compounds	Carbohydrates and carbohydrate conjugates	M+H, M+NH4, M+H-H2O	C6H14O6	57.6	92.1	-1.73563	4.53088	1.85648e-12	7.24956e-11	9.48558	1.03704e+06	109328	962091	1.0192e+06	992230	1.07858e+06	1.10651e+06	1.06363e+06	112823	107722	119868	113488	101452	100615
D-Tagatose 1,6-bisphosphate	-1.07169	C03785	blue	sce00052	Galactose metabolism	0.74_338.9882m/z	338.988	0.738017	neg	HMDB0006872	Organic oxygen compounds	Organooxygen compounds	Carbohydrates and carbohydrate conjugates	M-H	C6H14O12P2	37.8	0	-1.62097	1.07796	2.35089e-06	5.66741e-06	0.47576	50071.4	105245	46968.1	43306.1	47824.3	46139.3	51959.8	64231	119014	119731	96243.5	107366	95467.1	93649.7
D-Tagatose 6-phosphate	0.773066	C01097	red	sce00052	Galactose metabolism	0.74_259.0221m/z	259.022	0.738017	neg	HMDB0006873	Organic oxygen compounds	Organooxygen compounds	Carbohydrates and carbohydrate conjugates	M-H	C6H13O9P	57	88.2	-1.25491	4.08072	1.80242e-06	4.47457e-06	1.7089	1.89953e+06	1.11155e+06	2.23169e+06	1.86601e+06	1.99955e+06	1.80765e+06	1.73698e+06	1.7553e+06	1.19374e+06	1.08489e+06	1.04049e+06	1.14946e+06	1.09234e+06	1.1084e+06
Decanoyl-CoA	0.928902	C05274	red	sce00062|sce00071|sce01212	Fatty acid elongation|Fatty acid degradation|Fatty acid metabolism	0.79_966.2523m/z	966.252	0.78915	neg	LMFA07050022	Lipids and lipid-like molecules	Fatty Acyls	Fatty esters	M+FA-H	C31H54N7O17P3S	36.4	0	3.35642	1.55583	0.00298525	0.00411572	1.90383	297862	156454	342789	211347	364863	345896	236998	285280	134796	167168	246943	119951	70325.6	199543
Dephospho-CoA	37.2284	C00882	red	sce00770	Pantothenate and CoA biosynthesis	2.97_686.1409m/z	686.141	2.96722	neg	3689	Nucleosides, nucleotides, and analogues	Purine nucleotides	Purine ribonucleotides	M-H	C21H35N7O13P2S	55.4	84.5	-1.03823	2.45558	4.39715e-08	1.80254e-07	1.61012e+11	278045	1.72686e-06	229537	272309	266494	243317	296413	360199	1.72686e-06	1.72686e-06	1.72686e-06	1.72686e-06	1.72686e-06	1.72686e-06
DG(20:4(5Z,8Z,11Z,14Z)/20:4(5Z,8Z,11Z,14Z)/0:0)	-5.06683	C00165	blue	sce04933	AGE-RAGE signaling pathway in diabetic complications	12.16_703.4725m/z	703.473	12.1643	pos	4550	Lipids and lipid-like molecules	Glycerolipids	Diradylglycerols	M+K	C43H68O5	36	0	4.07141	1.01288	4.58299e-05	8.32666e-05	0.0298353	1570.36	52634.2	1180.26	2114.35	1529.57	2050.83	814.076	1733.06	19242.9	47677.7	51290	63553	65945.3	68096.3
Diguanosine tetraphosphate	-36.0529	C01261	blue	sce00230	Purine metabolism	3.98_867.0279m/z	867.028	3.98315	neg	4175	Nucleosides, nucleotides, and analogues	(5'->5')-dinucleotides	Unclassified	M-H	C20H28N10O21P4	38.5	0	-3.32184	1.65092	2.25977e-12	8.37669e-11	1.40277e-11	1.72686e-06	123103	1.72686e-06	1.72686e-06	1.72686e-06	1.72686e-06	1.72686e-06	1.72686e-06	133789	123693	127780	111344	121265	120748
Dihydroceramide	-2.85585	C12126	blue	sce00600	Sphingolipid metabolism	9.96_329.2924n	312.289	9.95502	pos	HMDB0006752	Organic acids and derivatives	Carboxylic acids and derivatives	Carboxylic acid derivatives	M+H-H2O, M+H	C19H39NO3	50.7	59.9	-1.85747	1.06029	3.23784e-10	3.13392e-09	0.138135	8203.86	59390.1	7893.81	6948.58	7841.06	9152.08	9054.51	8333.15	57204.6	56546.8	52634.4	66559.9	59500	63894.6
Dihydroneopterin phosphate	-2.02463	C05925	blue	sce00790	Folate biosynthesis	1.11_380.0612m/z	380.061	1.10793	neg	HMDB0006824	Organoheterocyclic compounds	Pteridines and derivatives	Pterins and derivatives	M+FA-H	C9H14N5O7P	47.9	42.3	-0.316108	1.13144	4.65705e-06	1.04031e-05	0.245768	19907.3	81000.4	23973.2	23755.7	20362.4	10095.8	16711.6	24545.3	95357.8	97851.7	91103.3	72052.5	59173.4	70463.4
Ergothioneine	1.96626	C05570	red	sce00340	Histidine metabolism	0.81_229.0880n	230.095	0.811617	pos	53	Organic acids and derivatives	Carboxylic acids and derivatives	Amino acids, peptides, and analogues	M+H, M+Na	C9H15N3O2S	58.1	96	-2.13992	10.7688	1.15701e-10	1.43354e-09	3.90753	7.07419e+06	1.8104e+06	6.23212e+06	7.27759e+06	7.02556e+06	7.07031e+06	7.36098e+06	7.47858e+06	1.60233e+06	1.99982e+06	1.9701e+06	1.73894e+06	1.91038e+06	1.64082e+06
FAD	1.42663	C00016	red	sce00740	Riboflavin metabolism	4.13_784.1494m/z	784.149	4.13013	neg	HMDB0001248	Nucleosides, nucleotides, and analogues	Flavin nucleotides	Unclassified	M-H	C27H33N9O15P2	54.2	73.8	-0.562848	2.6937	2.43704e-09	1.6287e-08	2.68818	526562	195881	477235	515839	486414	563580	547090	569216	188625	188851	183523	197442	202315	214528
Gamma-Tocotrienol	-1.68041	C14155	blue	sce00130	Ubiquinone and other terpenoid-quinone biosynthesis	13.42_410.3175n	411.325	13.4213	pos	HMDB0012958	Lipids and lipid-like molecules	Prenol lipids	Quinone and hydroquinone lipids	M+H-H2O, M+H	C28H42O2	55.9	87.7	-2.43969	1.86368	1.54109e-07	5.20959e-07	0.311994	73343	235078	79570.2	66855.1	66693	78163.1	81949.2	66827.7	261979	220405	191625	261401	215596	259464
GDP-glucose	-3.45533	C00394	blue	sce00520|sce00500	Amino sugar and nucleotide sugar metabolism|Starch and sucrose metabolism	0.85_606.0827m/z	606.083	0.845667	pos	63196	Nucleosides, nucleotides, and analogues	Purine nucleotides	Purine nucleotide sugars	M+H	C16H25N5O16P2	36.6	0	-2.77758	1.45057	3.88157e-11	6.34297e-10	0.0911678	9565.02	104917	3783.19	10362.5	3915.72	14005.2	12548.8	12774.8	99882.8	96418.6	111580	102805	107152	111662
Glutathione	8.27547	C00051	red	sce02010|sce00480|sce00270	ABC transporters|Glutathione metabolism|Cysteine and methionine metabolism	0.99_306.0763m/z	306.076	0.994283	neg	44	Organic acids and derivatives	Carboxylic acids and derivatives	Amino acids, peptides, and analogues	M-H	C10H17N3O6S	54.8	78.9	-0.727602	7.12238	1.11539e-07	3.97147e-07	309.86	2.35725e+06	7607.46	2.01603e+06	2.41526e+06	2.1533e+06	1.94319e+06	2.49214e+06	3.12357e+06	6766.86	6850.38	8030.36	8409.86	7147.15	8440.14
Glycerophosphocholine	0.761282	C00670	red	sce00564|sce00565	Glycerophospholipid metabolism|Ether lipid metabolism	0.73_257.1022n	280.091	0.726483	pos	HMDB0000086	Lipids and lipid-like molecules	Glycerophospholipids	Glycerophosphocholines	M+Na, M+K	C8H20NO6P	49	50.8	-2.52761	2.39726	1.42959e-07	4.90372e-07	1.695	649676	383291	627658	645377	646850	703446	586802	687924	421975	408548	368896	344945	380340	375041
Glycerylphosphorylethanolamine	-0.75695	C01233	blue	sce00564|sce00565	Glycerophospholipid metabolism|Ether lipid metabolism	0.74_216.0627m/z	216.063	0.743517	pos	HMDB0000114	Organic acids and derivatives	Organic phosphoric acids and derivatives	Organic phosphoramides	M+H	C5H14NO6P	38.7	0	-1.95591	1.24313	2.28785e-08	1.03656e-07	0.591746	103057	174158	98136.9	102001	103671	109704	105865	98964.2	169031	167307	180651	189083	161072	177804
Guanine	-2.54642	C00242	blue	sce00230	Purine metabolism	1.06_152.0563m/z	152.056	1.05847	pos	315	Organoheterocyclic compounds	Imidazopyrimidines	Purines and purine derivatives	M+H	C5H5N5O	48.4	49.2	-2.27846	1.55404	1.26748e-07	4.42737e-07	0.171179	23059.3	134709	28444.4	28582.3	20080.1	12600.9	23946	24702	151983	135602	151602	97195.2	135582	136287
Guanosine	-2.67334	C00387	blue	sce00230	Purine metabolism	1.04_284.0984m/z	284.098	1.04142	pos	87	Nucleosides, nucleotides, and analogues	Purine nucleosides	Unclassified	M+H	C10H13N5O5	58.4	96.6	-1.99799	5.08282	2.47083e-08	1.10662e-07	0.156763	220391	1.40589e+06	264561	258198	183253	119843	244347	252146	1.61726e+06	1.37203e+06	1.50935e+06	1.10109e+06	1.48174e+06	1.35387e+06
Guanosine monophosphate	-1.2786	C00144	blue	sce00230	Purine metabolism	0.99_362.0506m/z	362.051	0.994283	neg	HMDB0001397	Nucleosides, nucleotides, and analogues	Purine nucleotides	Purine ribonucleotides	M-H	C10H14N5O8P	49.3	50.9	-0.389979	1.50825	2.70128e-07	8.46774e-07	0.412195	74444.6	180605	94907.4	76952.1	70557.6	74571.1	58990.2	70689.3	190398	168912	163485	166406	184235	210195
Hypoxanthine	0.689527	C00262	red	sce00230	Purine metabolism	1.09_137.0456m/z	137.046	1.0933	pos	83	Organoheterocyclic compounds	Imidazopyrimidines	Purines and purine derivatives	M+H	C5H4N4O	41.6	15.8	-1.37242	1.02522	0.00015944	0.000263913	1.61276	142131	88129.1	147718	155069	135113	104070	156454	154360	102510	84008.2	92881.6	72333.4	88880.2	88161.6
Imidazole-4-acetaldehyde	-1.12555	C05130	blue	sce00340	Histidine metabolism	15.55_128.0818m/z	128.082	15.5542	pos	HMDB0003905	Organoheterocyclic compounds	Azoles	Imidazoles	M+NH4	C5H6N2O	44.7	24.6	-0.40652	1.89784	6.70996e-10	5.64539e-09	0.458327	138780	302796	129492	139527	128931	129700	149661	155368	285175	304123	307571	323952	290817	305140
Imidazoleacetic acid riboside	2.67349	C05131	red	sce00340	Histidine metabolism	1.05_257.0777m/z	257.078	1.04675	neg	HMDB0002331	Nucleosides, nucleotides, and analogues	Imidazole ribonucleosides and ribonucleotides	Unclassified	M-H	C10H14N2O6	48.9	49.4	-0.837417	1.57238	1.83888e-10	2.02572e-09	6.3797	133006	20848.3	136085	135646	125591	149512	129623	121578	19279.2	17840.4	19722.1	18077.1	28945.7	21225.1
Inosine	1.34666	C00294	red	sce00230	Purine metabolism	1.19_268.0807n	267.073	1.19242	neg	84	Nucleosides, nucleotides, and analogues	Purine nucleosides	Unclassified	M-H, M+FA-H	C10H12N4O5	57.7	91	-0.426907	2.69462	8.51209e-08	3.15843e-07	2.54323	552659	217306	647637	586811	519505	562073	494317	505608	208966	201180	214982	208496	231971	238239
Inosinic acid	-2.43674	C00130	blue	sce00230	Purine metabolism	0.86_348.0470n	347.04	0.85755	neg	HMDB0000175	Nucleosides, nucleotides, and analogues	Purine nucleotides	Purine ribonucleotides	M-H, M+FA-H	C10H13N4O8P	38.8	0	-0.24297	1.79738	3.47227e-11	5.79966e-10	0.1847	33141	179431	35564.4	36137.7	33287	37067.8	25198.5	31590.4	182343	170087	192865	167274	173022	190994
Isocitrate	3.64314	C00311	red	sce01230|sce01210|sce00630|sce00020|sce01200	Biosynthesis of amino acids|2-Oxocarboxylic acid metabolism|Glyoxylate and dicarboxylate metabolism|Citrate cycle (TCA cycle)|Carbon metabolism	0.99_191.0189m/z	191.019	0.994283	neg	3328	Organic acids and derivatives	Carboxylic acids and derivatives	Tricarboxylic acids and derivatives	M-H	C6H8O7	52.3	67.7	-4.53765	6.38543	3.53792e-10	3.37676e-09	12.4938	2.01238e+06	161071	1.80314e+06	2.10809e+06	1.81921e+06	2.12858e+06	1.94095e+06	2.27432e+06	166463	163614	172846	143079	155964	164459
L-Asparagine	-2.04353	C00152	blue	sce01230|sce00250|sce00970|sce00460	Biosynthesis of amino acids|Alanine, aspartate and glutamate metabolism|Aminoacyl-tRNA biosynthesis|Cyanoamino acid metabolism	0.73_133.0606m/z	133.061	0.726483	pos	14	Organic acids and derivatives	Carboxylic acids and derivatives	Amino acids, peptides, and analogues	M+H	C4H8N2O3	57.1	90.8	-1.48891	1.55511	6.24979e-10	5.3456e-09	0.242569	35222.8	145207	35567.5	32404.3	37219.8	37010.1	32518.8	36616.6	138525	142117	161124	155701	128990	144787
L-Glutamate	-1.37394	C00025	blue	sce00340|sce01230|sce00220|sce02010|sce00250|sce01210|sce00480|sce00970|sce00650|sce00330|sce00660|sce00630|sce00910|sce00430|sce00332|sce01200|sce00860	Histidine metabolism|Biosynthesis of amino acids|Arginine biosynthesis|ABC transporters|Alanine, aspartate and glutamate metabolism|2-Oxocarboxylic acid metabolism|Glutathione metabolism|Aminoacyl-tRNA biosynthesis|Butanoate metabolism|Arginine and proline metabolism|C5-Branched dibasic acid metabolism|Glyoxylate and dicarboxylate metabolism|Nitrogen metabolism|Taurine and hypotaurine metabolism|…	0.74_147.0528n	148.06	0.743517	pos	19	Organic acids and derivatives	Carboxylic acids and derivatives	Amino acids, peptides, and analogues	M+H, M+Na	C5H9NO4	56.9	88.9	-2.56558	3.18752	1.5563e-10	1.792e-09	0.385836	289435	750149	293016	297939	287794	286116	284612	287130	760361	759322	811011	766474	715696	688032
L-Histidine	-2.52326	C00135	blue	sce00340|sce01230|sce02010|sce00970|sce00410	Histidine metabolism|Biosynthesis of amino acids|ABC transporters|Aminoacyl-tRNA biosynthesis|beta-Alanine metabolism	0.71_156.0765m/z	156.076	0.709467	pos	21	Organic acids and derivatives	Carboxylic acids and derivatives	Amino acids, peptides, and analogues	M+H	C6H9N3O2	57.4	95.9	-1.66687	3.48275	2.31657e-08	1.0456e-07	0.173949	117598	676049	103274	154628	108331	110372	129982	99002.1	582651	617886	699218	787775	611254	757510
L-Histidine trimethylbetaine	-1.07655	C05575	blue	sce00340	Histidine metabolism	0.71_198.1233m/z	198.123	0.709467	pos	HMDB0029422	Organic acids and derivatives	Carboxylic acids and derivatives	Amino acids, peptides, and analogues	M+H	C9H15N3O2	46.4	38.5	-1.91615	1.30733	0.00189557	0.00268313	0.474162	87940.8	185466	82694.9	104955	76270.1	87214.2	100038	76471.9	207322	125754	139860	249800	144164	245894
L-Histidinol	-0.943222	C00860	blue	sce00340|sce01230	Histidine metabolism|Biosynthesis of amino acids	15.55_142.0973m/z	142.097	15.5542	pos	HMDB0003431	Organic nitrogen compounds	Organonitrogen compounds	Amines	M+H	C6H11N3O	39.2	0	-1.28799	1.54716	9.17802e-10	7.26575e-09	0.52007	118094	227074	112565	121315	123272	110260	115023	126131	217953	235221	232322	240842	215197	220910
L-Lysine	-0.860368	C00047	blue	sce01230|sce02010|sce01210|sce00780|sce00970|sce00300|sce00310	Biosynthesis of amino acids|ABC transporters|2-Oxocarboxylic acid metabolism|Biotin metabolism|Aminoacyl-tRNA biosynthesis|Lysine biosynthesis|Lysine degradation	0.66_146.1055n	147.113	0.658383	pos	25	Organic acids and derivatives	Carboxylic acids and derivatives	Amino acids, peptides, and analogues	M+H-H2O, M+H	C6H14N2O2	55.6	85.2	-0.337054	2.0874	4.6667e-07	1.36013e-06	0.550812	249103	452246	240256	246411	255850	248289	251242	252568	465613	426612	528184	439999	401257	451812
L-Ornithine	-3.2848	C00077	blue	sce01230|sce00220|sce02010|sce01210|sce00480|sce00330	Biosynthesis of amino acids|Arginine biosynthesis|ABC transporters|2-Oxocarboxylic acid metabolism|Glutathione metabolism|Arginine and proline metabolism	0.64_133.0970m/z	133.097	0.641367	pos	45121	Unclassified	Unclassified	Unclassified	M+H	C5H12N2O2	57.7	95.3	-1.0519	1.43023	3.51687e-10	3.35807e-09	0.102607	10615.1	103454	9671.22	10507.8	10381.2	11225.5	11201.4	10703.5	107465	98832.5	120280	98958.9	93352	101837
Lactosamine	-1.07859	C00203	blue	sce00520	Amino sugar and nucleotide sugar metabolism	0.78_342.1387m/z	342.139	0.777567	pos	HMDB0006591	Lipids and lipid-like molecules	Fatty Acyls	Fatty acyl glycosides	M+H	C12H23NO10	38.3	0	-2.24775	2.32758	4.71695e-09	2.78795e-08	0.473492	222409	469720	228955	210917	231148	221988	221879	219565	524054	451246	473986	434336	484021	450677
UDP-GlcNAc	-10.7945	C00203	blue	sce00520	Amino sugar and nucleotide sugar metabolism	4.24_588.0526m/z	588.053	4.2352	neg	LMSL01010002	Lipids and lipid-like molecules	Saccharolipids	Acylaminosugars	M-H2O-H	C17H27N3O17P2	43.3	41.3	-18.4042	6.36433	6.55715e-08	2.53825e-07	0.000563023	1051.78	1.8681e+06	1824.19	857.438	755.599	1185.05	830.508	857.925	2.37879e+06	1.68235e+06	2.08522e+06	1.44311e+06	1.80548e+06	1.81366e+06
Linoleic acid	5.08667	C01595	red	sce01040	Biosynthesis of unsaturated fatty acids	11.06_281.2468m/z	281.247	11.0572	pos	191	Lipids and lipid-like molecules	Fatty Acyls	Lineolic acids and derivatives	M+H	C18H32O2	55.7	84	-2.35205	1.95997	3.20463e-08	1.38013e-07	33.9814	182250	5363.22	225493	201296	192498	159576	156530	158106	5051.43	5585.4	5616.76	5140.72	5801.07	4983.94
LTA4	-1.95198	C00909	blue	sce00590	Arachidonic acid metabolism	2.04_357.1761m/z	357.176	2.0446	pos	LMFA03020023	Lipids and lipid-like molecules	Fatty Acyls	Eicosanoids	M+K	C20H30O3	47.8	66.5	-20.5237	1.02433	0.000327086	0.00051484	0.258461	19049.9	73705.1	19475.6	20499.3	15931.1	13622.9	22274.7	22495.6	111120	63814.5	81125.4	39851.5	86882.6	59437.1
LysoPC(16:0)	1.85849	C04230	red	sce00564	Glycerophospholipid metabolism	11.06_540.3305m/z	540.33	11.0615	neg	HMDB0010382	Lipids and lipid-like molecules	Glycerophospholipids	Glycerophosphocholines	M+FA-H	C24H50NO7P	57.1	88	-0.486234	1.65479	4.47775e-07	1.31284e-06	3.62628	176515	48676.7	173756	146845	158848	189806	219645	170193	41538.5	43650.9	38690.3	60912.6	47402.8	59865.3
LysoPC(18:1(11Z))	0.532445	C04230	red	sce00564	Glycerophospholipid metabolism	11.23_566.3460m/z	566.346	11.2302	neg	HMDB0010385	Lipids and lipid-like molecules	Glycerophospholipids	Glycerophosphocholines	M+FA-H	C26H52NO7P	58.1	93.1	-0.724777	1.46944	0.0312291	0.0384323	1.44638	503468	348089	440744	383243	409566	612924	694303	480030	253324	285758	276853	394935	401735	475929
Mannan	-6.05935	C00464	blue	sce00051	Fructose and mannose metabolism	0.99_711.2195m/z	711.22	0.994283	neg	HMDB0029931	Organooxygen compounds	Carbohydrates and carbohydrate conjugates	Oligosaccharides	M+FA-H	C24H42O21	37.4	0	-0.820491	1.19146	8.90552e-08	3.27863e-07	0.0149953	999.219	66635.5	386.773	2192.38	1523.69	1892.47	1.72686e-06	1.72686e-06	68506.5	69264	75976.5	58289.3	47902.9	79873.9
Mannitol	4.16078	C00392	red	sce02010|sce00051	ABC transporters|Fructose and mannose metabolism	0.74_205.0679m/z	205.068	0.743517	pos	HMDB0000765	Organic oxygen compounds	Organooxygen compounds	Carbohydrates and carbohydrate conjugates	M+Na	C6H14O6	39	0.817	-2.14159	2.17395	4.33435e-15	2.51715e-12	17.8863	225746	12621.2	220165	222494	221014	236230	222664	231906	13602.9	13906.2	13632.9	10523.8	14483.6	9577.57
Melibiitol	-1.65961	C05399	blue	sce00052	Galactose metabolism	0.79_344.1310n	367.12	0.794583	pos	HMDB0006791	Lipids and lipid-like molecules	Fatty Acyls	Fatty acyl glycosides	M+H, M+Na, M+NH4	C12H24O11	37.5	0	-2.35875	1.83808	6.79027e-11	9.6891e-10	0.316524	70878.2	223927	83997	60428.4	78667.1	66692.1	65460.5	70024.2	233007	233427	220870	217490	229784	208984
N-Acetyl-L-glutamate 5-semialdehyde	1.26134	C01250	red	sce01230|sce00220|sce01210|sce00330	Biosynthesis of amino acids|Arginine biosynthesis|2-Oxocarboxylic acid metabolism|Arginine and proline metabolism	0.79_173.0685n	191.102	0.794583	pos	HMDB0006488	Organic acids and derivatives	Carboxylic acids and derivatives	Amino acids, peptides, and analogues	M+H, M+NH4	C7H11NO4	48.8	54.5	-2.06725	3.66248	6.09664e-12	1.68149e-10	2.39718	1.04139e+06	434421	1.03719e+06	1.03573e+06	1.01358e+06	1.03031e+06	1.03449e+06	1.09701e+06	446929	434583	483145	424777	394940	422155
N-Acetyl-L-glutamic acid	0.824663	C00624	red	sce01230|sce00220|sce01210	Biosynthesis of amino acids|Arginine biosynthesis|2-Oxocarboxylic acid metabolism	1.05_188.0556m/z	188.056	1.04675	neg	3325	Organic acids and derivatives	Carboxylic acids and derivatives	Amino acids, peptides, and analogues	M-H	C7H11NO5	55	82.6	-4.70129	1.08246	5.15059e-06	1.13644e-05	1.77112	128543	72577.2	138086	130555	119288	145747	121402	116181	71247.2	56989.3	69445.7	69679.4	86430	81671.7
N-Acetylmannosamine	-1.8706	C00645	blue	sce00520	Amino sugar and nucleotide sugar metabolism	0.81_221.0896n	204.086	0.811617	pos	HMDB0001129	Organic oxygen compounds	Organooxygen compounds	Carbohydrates and carbohydrate conjugates	M+H-H2O, M+H	C8H15NO6	49	54	-1.62978	2.14517	4.8219e-13	2.96386e-11	0.273459	78198.4	285961	76879.9	77715.9	78318.8	81797.7	78746.9	75731.5	295887	283545	298774	287941	269823	279795
N-Acetylneuraminate 9-phosphate	-2.09851	C06241	blue	sce00520	Amino sugar and nucleotide sugar metabolism	0.85_428.0359m/z	428.036	0.845667	pos	HMDB0006268	Organic oxygen compounds	Organooxygen compounds	Carbohydrates and carbohydrate conjugates	M+K	C11H20NO12P	37.9	0	1.14422	1.57257	1.67931e-12	6.80405e-11	0.233499	34028	145731	32024.3	32237.1	35422.8	36893.5	34942.6	32647.4	139577	137850	153379	143631	150672	149276
N-Acetylneuraminic acid	-1.03949	C00270	blue	sce00520	Amino sugar and nucleotide sugar metabolism	0.99_290.0880m/z	290.088	0.994283	neg	HMDB0000230	Organic oxygen compounds	Organooxygen compounds	Carbohydrates and carbohydrate conjugates	M-H2O-H	C11H19NO9	49.1	48.6	-0.311897	1.5381	8.65131e-09	4.60935e-08	0.486498	102738	211178	108162	107279	98402.7	99810.3	99431.1	103342	212458	220894	198242	189356	217421	228697
N-Acetylornithine	-3.87708	C00437	blue	sce01230|sce00220|sce01210	Biosynthesis of amino acids|Arginine biosynthesis|2-Oxocarboxylic acid metabolism	0.85_175.1075m/z	175.107	0.845667	pos	HMDB0003357	Organic acids and derivatives	Carboxylic acids and derivatives	Amino acids, peptides, and analogues	M+H	C7H14N2O3	51.4	62.2	-1.52966	1.56221	6.64511e-11	9.53771e-10	0.0680584	8068.81	118557	8121.4	7101.49	7785.11	5965.13	9603.52	9836.19	125468	116202	132377	105649	113088	118558
N-Glycolylneuraminic acid	-2.1688	C03410	blue	sce00520	Amino sugar and nucleotide sugar metabolism	1.01_364.0643m/z	364.064	1.00733	pos	HMDB0000833	Organic oxygen compounds	Organooxygen compounds	Carbohydrates and carbohydrate conjugates	M+K	C11H19NO10	38.5	0	0.790175	1.81228	1.62795e-07	5.46002e-07	0.222395	43560.8	195871	54526.2	41038.6	42371.6	41370.7	39933.4	42124.2	239295	182971	185003	161690	221541	184724
Nicotinate D-ribonucleoside	0.157402	C05841	red	sce00760	Nicotinate and nicotinamide metabolism	0.85_256.0810m/z	256.081	0.845667	pos	58552	Organic oxygen compounds	Organooxygen compounds	Carbohydrates and carbohydrate conjugates	M+H	C11H13NO6	43.5	21.6	-2.39444	5.89996	0.0025767	0.00358255	1.11528	1.9514e+07	1.7497e+07	1.87869e+07	1.92079e+07	1.98118e+07	2.01671e+07	1.89125e+07	2.01976e+07	1.87652e+07	1.71634e+07	1.88849e+07	1.64419e+07	1.65865e+07	1.71397e+07
Octopine	-0.66949	C04137	blue	sce02010|sce00330	ABC transporters|Arginine and proline metabolism	0.79_246.1324n	229.129	0.794583	pos	3377	Unclassified	Unclassified	Unclassified	M+H-H2O, M+H	C9H18N4O4	38.4	0	-1.5903	1.13324	2.33225e-07	7.45767e-07	0.628729	101087	160780	102205	101460	97731	107354	95232.2	102540	176521	155083	172590	158685	150754	151047
Oxidized glutathione	1.52216	C00127	red	sce00480	Glutathione metabolism	1.01_611.1441m/z	611.144	1.01153	neg	HMDB0003337	Organic acids and derivatives	Carboxylic acids and derivatives	Amino acids, peptides, and analogues	M-H	C20H32N6O12S2	55	80.8	-0.900256	11.3671	3.62031e-09	2.24586e-08	2.87221	9.04447e+06	3.14896e+06	9.59443e+06	9.50659e+06	8.2823e+06	9.90451e+06	8.20335e+06	8.77565e+06	3.18226e+06	3.31456e+06	3.41136e+06	2.78196e+06	2.94587e+06	3.25776e+06
PA(16:0/18:2(9Z,12Z))	-1.58971	C00416	blue	sce00564|sce00561	Glycerophospholipid metabolism|Glycerolipid metabolism	13.31_671.4655m/z	671.465	13.314	neg	HMDB0007860	Lipids and lipid-like molecules	Glycerophospholipids	Glycerophosphates	M-H	C37H69O8P	37.7	0	-0.363589	3.2607	2.75239e-06	6.51943e-06	0.332238	251641	757412	299992	264039	236121	232029	239836	237830	550286	675505	787829	865560	901794	763497
PA(0:0/18:2(9Z,12Z))	-1.12999	C00416	blue	sce00564|sce00561	Glycerophospholipid metabolism|Glycerolipid metabolism	12.79_433.2358m/z	433.236	12.7928	neg	LMGP10050044	Lipids and lipid-like molecules	Glycerophospholipids	Glycerophosphates	M-H	C21H39O7P	56.9	89	-0.687337	2.84894	0.00194549	0.00274846	0.456919	388086	849354	306854	296116	327664	436475	503361	458047	476474	636100	837865	984484	981692	1.17951e+06
Pantothenic Acid	-0.919979	C00864	blue	sce00770|sce00410	Pantothenate and CoA biosynthesis|beta-Alanine metabolism	3.01_219.1102n	220.118	3.00738	pos	241	Organooxygen compounds	Alcohols and polyols	Polyols	M+H, M+K, M+Na, M+H-H2O	C9H17NO5	56.5	86.2	-1.97132	6.43832	7.38472e-08	2.7993e-07	0.528517	2.14308e+06	4.05489e+06	2.0864e+06	2.15407e+06	2.0948e+06	2.21427e+06	2.1287e+06	2.18021e+06	4.10529e+06	4.07322e+06	4.58629e+06	3.7033e+06	3.68814e+06	4.17309e+06
PC(22:0/P-16:0)	-2.40727	C00157	blue	sce00564|sce00590|sce00592	Glycerophospholipid metabolism|Arachidonic acid metabolism|alpha-Linolenic acid metabolism	13.46_784.6616m/z	784.662	13.4612	pos	60000	Lipids and lipid-like molecules	Glycerophospholipids	Glycerophosphocholines	M+H-H2O	C46H92NO7P	37	0	4.67528	1.17104	4.70197e-08	1.9068e-07	0.188512	14715.8	78062.6	11494.1	15019.5	15600.2	20059.7	11882.9	14238.2	67122.5	70050.6	80408.4	90006.8	70956	89831.5
PC(18:3(6Z,9Z,12Z)/14:1(9Z))	-4.1962	C00157	blue	sce00564|sce00590|sce00592	Glycerophospholipid metabolism|Arachidonic acid metabolism|alpha-Linolenic acid metabolism	13.00_770.4974m/z	770.497	13.0011	neg	59610	Lipids and lipid-like molecules	Glycerophospholipids	Glycerophosphocholines	M+FA-H	C40H72NO8P	39.2	0	-0.471563	1.21107	1.11244e-07	3.96219e-07	0.0545528	3932.66	72089	5926.48	1972.02	3234.31	4984.08	4107.55	3371.52	59251.8	68267	57989.5	87877.1	75115.8	84033.1
PC(18:1(9Z)/14:1(9Z))	1.88148	C00157	red	sce00564|sce00590|sce00592	Glycerophospholipid metabolism|Arachidonic acid metabolism|alpha-Linolenic acid metabolism	12.01_774.5286m/z	774.529	12.0136	neg	59545	Lipids and lipid-like molecules	Glycerophospholipids	Glycerophosphocholines	M+FA-H	C40H76NO8P	38.2	0	-0.570355	1.14515	0.0079763	0.0104606	3.68453	112350	30492.4	1.72686e-06	133770	112874	116602	145710	165146	296.077	32897.7	32289.6	32183	52878	32410.1
PC(20:2(11Z,14Z)/22:4(7Z,10Z,13Z,16Z))	-0.52743	C00157	blue	sce00564|sce00590|sce00592	Glycerophospholipid metabolism|Arachidonic acid metabolism|alpha-Linolenic acid metabolism	12.64_879.6371m/z	879.637	12.6397	pos	LMGP01011864	Lipids and lipid-like molecules	Glycerophospholipids	Glycerophosphocholines	M+NH4	C50H88NO8P	39.4	26	-24.8788	2.01508	3.22348e-08	1.38641e-07	0.69379	423418	610297	382181	424144	428410	444076	425921	435774	574560	618288	620897	622495	630834	594710
PC(18:1(9Z)/15:0)	-0.783253	C00157	blue	sce00564|sce00590|sce00592	Glycerophospholipid metabolism|Arachidonic acid metabolism|alpha-Linolenic acid metabolism	14.24_745.5680n	790.569	14.2446	neg	LMGP01011598	Lipids and lipid-like molecules	Glycerophospholipids	Glycerophosphocholines	M-H, M+FA-H	C41H80NO8P	49.6	58.5	7.86298	1.05252	0.000392932	0.000610309	0.581055	81601.1	140436	81785.4	69922.1	71492.5	92811.6	95317.9	78277.1	117361	126866	112284	161451	149169	175486
PC(15:0/18:1(11Z))	-1.55328	C00157	blue	sce00564|sce00590|sce00592	Glycerophospholipid metabolism|Arachidonic acid metabolism|alpha-Linolenic acid metabolism	14.48_745.5666n	768.556	14.4792	pos	LMGP01010541	Lipids and lipid-like molecules	Glycerophospholipids	Glycerophosphocholines	M+H, M+Na, M+H-H2O	C41H80NO8P	37.7	0	5.9127	1.57719	7.69928e-07	2.10605e-06	0.340735	60572	177768	46586.8	55471.3	57955.2	67789.8	69875.7	65753.4	147551	173108	154674	213140	180337	197800
PC(18:1(9Z)/22:1(13Z))	3.5883	C00157	red	sce00564|sce00590|sce00592	Glycerophospholipid metabolism|Arachidonic acid metabolism|alpha-Linolenic acid metabolism	10.96_880.6158m/z	880.616	10.9587	pos	59564	Lipids and lipid-like molecules	Glycerophospholipids	Glycerophosphocholines	M+K	C48H92NO8P	37.3	0	-4.06883	1.21687	1.02782e-15	9.98034e-13	12.0278	72806.2	6053.16	71459.2	71218	72286.3	75326.7	72001.9	74545.1	6378.24	6888.57	5381.41	6798.04	4882.79	5989.92
PC(20:3(5Z,8Z,11Z)/18:1(9Z))	2.10986	C00157	red	sce00564|sce00590|sce00592	Glycerophospholipid metabolism|Arachidonic acid metabolism|alpha-Linolenic acid metabolism	14.87_810.6008m/z	810.601	14.8726	pos	59814	Unclassified	Unclassified	Unclassified	M+H	C46H84NO8P	37.2	0	0.0305166	1.53218	1.15856e-09	8.82912e-09	4.31648	139009	32204.2	126918	149768	128576	141553	141141	146096	21581.8	26630.4	29682.2	32567.3	40075.2	42688.3
PC(22:2(13Z,16Z)/P-18:1(9Z))	-2.98088	C00157	blue	sce00564|sce00590|sce00592	Glycerophospholipid metabolism|Arachidonic acid metabolism|alpha-Linolenic acid metabolism	13.38_806.6436m/z	806.644	13.3806	pos	60068	Lipids and lipid-like molecules	Glycerophospholipids	Glycerophosphocholines	M+H-H2O	C48H90NO7P	37.9	0	1.757	1.21956	1.86885e-06	4.61538e-06	0.126667	10233	80786.5	9572.16	9302.85	9552.25	11714.6	12928.6	8327.65	54182.1	69648.5	81113.6	94377.2	81933.7	103464
PE(14:1(9Z)/22:0)	-1.15033	C00350	blue	sce00564|sce00563|sce04136|sce04138	Glycerophospholipid metabolism|Glycosylphosphatidylinositol (GPI)-anchor biosynthesis|Autophagy - other|Autophagy - yeast	14.26_745.5673n	768.557	14.2632	pos	LMGP02010447	Lipids and lipid-like molecules	Glycerophospholipids	Glycerophosphoethanolamines	M+Na, M+K, M+H, M+H-H2O	C41H80NO8P	49.3	64	6.89902	2.05822	2.94806e-05	5.53563e-05	0.450521	171871	381494	127664	159353	162083	212129	206026	163972	314415	363077	318092	483521	399885	409976
PE(20:5(5Z,8Z,11Z,14Z,17Z)/16:1(9Z))	-2.80881	C00350	blue	sce00564|sce00563|sce04136|sce04138	Glycerophospholipid metabolism|Glycosylphosphatidylinositol (GPI)-anchor biosynthesis|Autophagy - other|Autophagy - yeast	12.10_780.4789m/z	780.479	12.0984	neg	60848	Lipids and lipid-like molecules	Glycerophospholipids	Glycerophosphoethanolamines	M+FA-H	C41H70NO8P	36.1	0	-4.35316	1.0283	0.0022464	0.0031461	0.142713	10054.3	70451.1	1814.55	9297.2	9896.46	14284.7	14645.3	10387.6	163.988	83461.6	72415.7	79040.4	104221	83404
PE(16:1(9Z)/18:2(9Z,12Z))	-2.43332	C00350	blue	sce00564|sce00563|sce04136|sce04138	Glycerophospholipid metabolism|Glycosylphosphatidylinositol (GPI)-anchor biosynthesis|Autophagy - other|Autophagy - yeast	12.10_712.4916m/z	712.492	12.0984	neg	HMDB0008961	Lipids and lipid-like molecules	Glycerophospholipids	Glycerophosphoethanolamines	M-H	C39H72NO8P	52.5	73.5	-0.908964	3.25402	0.00287412	0.00397242	0.185139	139351	752684	2252.13	191985	141650	151880	180260	168080	10475.1	930431	835580	901520	1.06732e+06	770784
PE(14:0/20:3(8Z,11Z,14Z))	1.5447	C00350	red	sce00564|sce00563|sce04136|sce04138	Glycerophospholipid metabolism|Glycosylphosphatidylinositol (GPI)-anchor biosynthesis|Autophagy - other|Autophagy - yeast	11.36_758.4969m/z	758.497	11.3566	neg	60281	Lipids and lipid-like molecules	Glycerophospholipids	Glycerophosphoethanolamines	M+FA-H	C39H72NO8P	38.3	0	-1.19594	2.31784	0.0161049	0.0204222	2.91744	544236	186546	701874	215716	469095	614093	627032	637605	71727.1	25409.6	15004.4	8414.48	451152	547566
PE(15:0/22:2(13Z,16Z))	1.64179	C00350	red	sce00564|sce00563|sce04136|sce04138	Glycerophospholipid metabolism|Glycosylphosphatidylinositol (GPI)-anchor biosynthesis|Autophagy - other|Autophagy - yeast	15.07_802.5600m/z	802.56	15.0679	neg	LMGP02010471	Lipids and lipid-like molecules	Glycerophospholipids	Glycerophosphoethanolamines	M+FA-H	C42H80NO8P	56.9	86.9	-0.51784	4.15062	0.00973224	0.0126536	3.12053	1.60962e+06	515816	12750.1	2.05463e+06	1.64351e+06	1.82666e+06	1.9967e+06	2.12347e+06	17832.3	629553	566378	555364	760782	564989
PE(14:0/22:4(7Z,10Z,13Z,16Z))	-1.20628	C00350	blue	sce00564|sce00563|sce04136|sce04138	Glycerophospholipid metabolism|Glycosylphosphatidylinositol (GPI)-anchor biosynthesis|Autophagy - other|Autophagy - yeast	12.66_739.5126n	740.52	12.6603	pos	HMDB0008844	Lipids and lipid-like molecules	Glycerophospholipids	Glycerophosphoethanolamines	M+H, M+Na	C41H74NO8P	57.2	91.2	-3.50354	8.68455	0.0271562	0.0336411	0.433384	4.10608e+06	9.47447e+06	178530	5.48296e+06	4.30791e+06	4.64472e+06	5.13257e+06	4.8898e+06	150428	1.1764e+07	1.11035e+07	1.15565e+07	1.27671e+07	9.50538e+06
PE(16:1(9Z)/22:2(13Z,16Z))	2.04382	C00350	red	sce00564|sce00563|sce04136|sce04138	Glycerophospholipid metabolism|Glycosylphosphatidylinositol (GPI)-anchor biosynthesis|Autophagy - other|Autophagy - yeast	14.24_752.5591m/z	752.559	14.2431	pos	60404	Lipids and lipid-like molecules	Glycerophospholipids	Glycerophosphoethanolamines	M+H-H2O	C43H80NO8P	36.8	0	0.327024	1.43523	6.22014e-11	9.07731e-10	4.12337	123103	29855	119090	132948	112918	124380	124312	124969	23830.7	27052.4	28057	33799.7	31084.4	35305.6
PE(15:0/20:1(11Z))	2.06143	C00350	red	sce00564|sce00563|sce04136|sce04138	Glycerophospholipid metabolism|Glycosylphosphatidylinositol (GPI)-anchor biosynthesis|Autophagy - other|Autophagy - yeast	11.39_732.5434m/z	732.543	11.3873	pos	LMGP02010464	Lipids and lipid-like molecules	Glycerophospholipids	Glycerophosphoethanolamines	M+H	C40H78NO8P	49.7	76.9	-14.1945	5.61164	8.67559e-14	1.07963e-11	4.17401	1.86922e+06	447825	1.77626e+06	1.86644e+06	1.85274e+06	1.86289e+06	1.93357e+06	1.92344e+06	424734	415561	448784	439766	481832	476271
PE(15:0/18:2(9Z,12Z))	2.97014	C00350	red	sce00564|sce00563|sce04136|sce04138	Glycerophospholipid metabolism|Glycosylphosphatidylinositol (GPI)-anchor biosynthesis|Autophagy - other|Autophagy - yeast	5.30_740.4608m/z	740.461	5.30392	pos	LMGP02011232	Lipids and lipid-like molecules	Glycerophospholipids	Glycerophosphoethanolamines	M+K	C38H72NO8P	54.2	83.3	-2.68894	1.07542	1.26684e-09	9.48829e-09	7.83614	60379.3	7705.24	52608.8	66840.2	62020.2	61571.7	53449.3	65785.6	8084.44	6827.49	8253.99	8464.98	6515.84	8084.68
PE(20:1(11Z)/14:1(9Z))	-2.50948	C00350	blue	sce00564|sce00563|sce04136|sce04138	Glycerophospholipid metabolism|Glycosylphosphatidylinositol (GPI)-anchor biosynthesis|Autophagy - other|Autophagy - yeast	13.76_738.5038m/z	738.504	13.7615	pos	60647	Lipids and lipid-like molecules	Glycerophospholipids	Glycerophosphoethanolamines	M+Na	C39H74NO8P	38	0	-0.806155	1.6856	4.40844e-08	1.80653e-07	0.175618	27966.1	159244	32347.3	18941.1	27902.5	30821.3	29326.9	28457.7	153099	134999	148216	195818	151564	171767
PE(20:0/22:2(13Z,16Z))	4.3919	C00350	red	sce00564|sce00563|sce04136|sce04138	Glycerophospholipid metabolism|Glycosylphosphatidylinositol (GPI)-anchor biosynthesis|Autophagy - other|Autophagy - yeast	10.58_866.6000m/z	866.6	10.5815	pos	60636	Unclassified	Unclassified	Unclassified	M+K	C47H90NO8P	36.6	0	-4.35445	1.14611	6.40585e-11	9.26476e-10	20.994	62472.1	2975.72	62165.7	68038.8	56689.6	64204.2	56548.4	67186.1	4198.65	2117.59	4261.47	2078.74	2263.59	2934.28
PGJ2	-3.53338	C05957	blue	sce00590	Arachidonic acid metabolism	8.54_334.2109n	335.218	8.54375	pos	LMFA03010019	Lipids and lipid-like molecules	Fatty Acyls	Eicosanoids	M+Na, M+H	C20H30O4	52.2	76.8	-10.3863	4.77005	9.09185e-08	3.34125e-07	0.0863668	99645.2	1.15374e+06	104073	109785	102601	91386.3	94582.7	95442.9	1.09699e+06	919639	1.03708e+06	1.11155e+06	1.32327e+06	1.43393e+06
phylloquinone	1.28508	C02059	red	sce00130	Ubiquinone and other terpenoid-quinone biosynthesis	11.51_468.3885m/z	468.389	11.5073	pos	LMPR02030028	Lipids and lipid-like molecules	Prenol lipids	Quinones and hydroquinones	M+NH4	C31H46O2	49	67.6	10.9367	5.24286	1.2309e-10	1.50209e-09	2.43695	2.11376e+06	867378	2.01094e+06	2.1028e+06	2.07047e+06	2.14453e+06	2.23985e+06	2.11397e+06	728928	848690	821408	928489	926735	950019
Phytosphingosine	-3.54146	C12144	blue	sce00600	Sphingolipid metabolism	9.83_317.2924n	318.3	9.83252	pos	7066	Organic nitrogen compounds	Organonitrogen compounds	Amines	M+H, M+Na	C18H39NO3	53.8	74.2	-1.96973	4.60849	9.85681e-10	7.7168e-09	0.0858845	91050.2	1.06015e+06	111690	84451.8	88126.8	98757.6	91384.3	71890.8	1.09985e+06	967984	916528	1.1425e+06	1.02972e+06	1.20429e+06
PS(18:0/18:1(9Z))	-3.7083	C02737	blue	sce00564|sce00260	Glycerophospholipid metabolism|Glycine, serine and threonine metabolism	13.28_812.5392m/z	812.539	13.2795	pos	HMDB0010163	Lipids and lipid-like molecules	Glycerophospholipids	Glycerophosphoserines	M+Na	C42H80NO10P	38.2	0	-2.50663	1.91967	4.89319e-07	1.4154e-06	0.0765049	14323	187217	11604.9	7427.69	9951.2	22140.8	20749.4	14064.1	136578	176367	169368	227556	180381	233053
Pseudouridine	-1.70903	C02067	blue	sce00240	Pyrimidine metabolism	1.01_245.0764m/z	245.076	1.00733	pos	HMDB0000767	Nucleosides, nucleotides, and analogues	Nucleoside and nucleotide analogues	Unclassified	M+H	C9H12N2O6	38.7	0	-1.86738	1.29993	9.76602e-10	7.65365e-09	0.305865	33848.3	110664	33756.3	33315.2	31166.8	33156	36705.8	34989.6	117449	108213	118765	97694.8	116989	104875
Pseudouridine 5'-phosphate	0.594422	C01168	red	sce00240	Pyrimidine metabolism	0.82_323.0283m/z	323.028	0.823367	neg	HMDB0001271	Organic oxygen compounds	Organooxygen compounds	Carbohydrates and carbohydrate conjugates	M-H	C9H13N2O9P	54	73.4	-0.953573	2.11339	0.000107287	0.000182319	1.50987	667993	442418	803817	700296	648718	658101	570413	626610	488872	406363	390755	416455	478032	474030
Raffinose	-1.42486	C00492	blue	sce00052|sce02010	Galactose metabolism|ABC transporters	0.82_549.1670m/z	549.167	0.823367	neg	HMDB0003213	Organic oxygen compounds	Organooxygen compounds	Carbohydrates and carbohydrate conjugates	M+FA-H	C18H32O16	39.1	0	-0.561798	1.90278	4.08831e-11	6.58698e-10	0.372457	97395.1	261494	90963.9	87934.6	95322.1	113429	86836.4	109885	257535	273052	265612	262167	255006	255590
Ribose 1-phosphate	1.11307	C00620	red	sce00230|sce00030	Purine metabolism|Pentose phosphate pathway	0.74_230.0183n	229.011	0.738017	neg	3370	Organic oxygen compounds	Organooxygen compounds	Carbohydrates and carbohydrate conjugates	M-H2O-H, M-H	C5H11O8P	49.7	56.5	-3.83475	2.24739	5.27099e-08	2.10514e-07	2.16305	433810	200555	495740	438420	454364	410590	386706	417039	214990	201505	205259	181808	199355	200410
S-(2-Methylpropionyl)-dihydrolipoamide-E	6.11873	C15977	red	sce00280	Valine, leucine and isoleucine degradation	0.84_277.1159n	276.109	0.840433	neg	58573	Lipids and lipid-like molecules	Fatty Acyls	Fatty amides	M-H2O-H, M-H	C12H23NO2S2	36.5	0	-4.06616	2.26472	2.36339e-12	8.63363e-11	69.4899	235100	3383.22	235832	224022	220477	254768	226191	249308	3661.05	3959.1	5406.72	1460.42	3175	2637.04
S-(3-Methylbutanoyl)-dihydrolipoamide-E	-3.77626	C15975	blue	sce00280	Valine, leucine and isoleucine degradation	1.01_291.1313n	314.123	1.00733	pos	HMDB0006867	Lipids and lipid-like molecules	Fatty Acyls	Fatty acyl thioesters	M+H, M+Na	C13H25NO2S2	36.9	1.38	-4.81123	4.51972	1.08562e-10	1.36299e-09	0.0729848	72841.3	998034	70179.1	78272.3	73953.8	75766.2	72254.8	66621.7	1.00632e+06	1.01415e+06	1.15001e+06	914700	961511	941506
Saccharopine	1.77334	C00449	red	sce01230|sce00300|sce00310	Biosynthesis of amino acids|Lysine biosynthesis|Lysine degradation	0.73_276.1315n	277.139	0.726483	pos	383	Organic acids and derivatives	Carboxylic acids and derivatives	Amino acids, peptides, and analogues	M+H, M+Na	C11H20N2O6	56.8	91	-2.25783	4.74677	6.05744e-12	1.67745e-10	3.41845	1.44095e+06	421523	1.38942e+06	1.36214e+06	1.43314e+06	1.54209e+06	1.46004e+06	1.45889e+06	429083	426285	467242	421610	389603	395313
Shikimic acid	-2.78609	C00493	blue	sce01230|sce00400	Biosynthesis of amino acids|Phenylalanine, tyrosine and tryptophan biosynthesis	15.57_174.0531n	155.035	15.5722	neg	HMDB0003070	Organic oxygen compounds	Organooxygen compounds	Alcohols and polyols	M-H2O-H, M-H	C7H10O5	38.8	14.3	1.3684	1.12225	0.000868018	0.00128277	0.144979	11582.3	79889.7	19929.8	8080.01	7877.26	11496.6	7765.33	14344.9	112402	111013	101677	60198.8	22268.4	71779.4
Sphinganine	-3.72384	C00836	blue	sce00600	Sphingolipid metabolism	10.16_301.2975n	302.305	10.1636	pos	395	Organic nitrogen compounds	Organonitrogen compounds	Amines	M+H, M+Na, M+H-H2O	C18H39NO2	54.6	77.6	-1.96585	4.9494	2.84063e-10	2.84176e-09	0.0756854	91199.1	1.20498e+06	101490	81908.8	88023.2	99165.1	92624.8	83982.5	1.36225e+06	1.11414e+06	1.17477e+06	1.28118e+06	1.06137e+06	1.23615e+06
Sphingosine	-4.83975	C00319	blue	sce00600	Sphingolipid metabolism	10.02_299.2819n	300.289	10.0177	pos	392	Organic nitrogen compounds	Organonitrogen compounds	Amines	M+H-H2O, M+H	C18H37NO2	53.4	71.8	-1.92537	1.5176	8.05333e-11	1.10949e-09	0.0349213	3784.08	108360	4443.28	3339.44	3986.16	3948	3613.25	3374.34	107448	102180	104540	123890	98488.4	113614
Stachyose	-1.78205	C01613	blue	sce00052	Galactose metabolism	0.82_666.2216n	711.22	0.823367	neg	HMDB0003553	Organic oxygen compounds	Organooxygen compounds	Carbohydrates and carbohydrate conjugates	M-H, M+FA-H	C24H42O21	37.7	0	-0.325971	1.76109	9.52019e-09	4.99937e-08	0.290769	58291.1	200472	73804.5	54875	45502	51279.9	46640.6	77644.6	207927	195536	214193	215369	177536	192272
Sucrose	-0.536716	C00089	blue	sce00052|sce02010|sce00500	Galactose metabolism|ABC transporters|Starch and sucrose metabolism	0.78_365.1045m/z	365.104	0.777567	pos	137	Organic oxygen compounds	Organooxygen compounds	Carbohydrates and carbohydrate conjugates	M+Na	C12H22O11	44.5	28.1	-2.81261	3.9217	8.45471e-07	2.284e-06	0.689338	1.60287e+06	2.32522e+06	1.6005e+06	1.58494e+06	1.63967e+06	1.67653e+06	1.54987e+06	1.56568e+06	2.51348e+06	2.5071e+06	2.19751e+06	2.19341e+06	2.36178e+06	2.17806e+06
trans-Cinnamic acid	0.446375	C00423	red	sce00130|sce00360	Ubiquinone and other terpenoid-quinone biosynthesis|Phenylalanine metabolism	2.50_148.0523n	166.086	2.49512	pos	63104	Phenylpropanoids and polyketides	Cinnamic acids and derivatives	Cinnamic acids	M+H-H2O, M+NH4, M+H	C9H8O2	45.9	30.9	-0.538595	4.27218	1.81374e-05	3.55297e-05	1.36261	3.35793e+06	2.46433e+06	3.61969e+06	3.56738e+06	3.50497e+06	3.08479e+06	3.1739e+06	3.19684e+06	2.63101e+06	2.43299e+06	2.62741e+06	2.20518e+06	2.34065e+06	2.54875e+06
Trihomomethionine	1.46149	C17221	red	sce01210	2-Oxocarboxylic acid metabolism	0.79_192.1055m/z	192.106	0.794583	pos	64500	Unclassified	Unclassified	Unclassified	M+H	C8H17NO2S	38	0	1.26791	1.08068	3.03473e-12	1.02282e-10	2.75393	82960	30124.2	84618.8	83097.5	83787.8	83329.1	79903.3	83023.5	30624.7	28383.2	35428.5	29351.2	26886.8	30070.7
TXB2	1.56128	C05963	red	sce00590	Arachidonic acid metabolism	3.83_393.2225m/z	393.222	3.8328	pos	LMFA03030002	Lipids and lipid-like molecules	Fatty Acyls	Eicosanoids	M+Na	C20H34O6	51.5	71.9	-6.11831	1.77546	9.22873e-13	4.604e-11	2.95115	215511	73026	206867	213462	217055	219049	211389	225244	69735.2	70843.7	81307.3	68242.1	72829.8	75197.9
Tyramine glucuronide	-5.21527	C03033	blue	sce00040	Pentose and glucuronate interconversions	0.99_312.1087m/z	312.109	0.994283	neg	HMDB0010328	Organic oxygen compounds	Organooxygen compounds	Carbohydrates and carbohydrate conjugates	M-H	C14H19NO7	50.5	57.1	-0.691172	2.06721	2.30254e-12	8.49351e-11	0.0269183	5339.66	198366	5538.99	6981.54	5352.58	6834.73	5187.11	2143.01	193031	210109	214164	185939	187709	199243
UDP-D-galacturonate	-1.93417	C00617	blue	sce00520	Amino sugar and nucleotide sugar metabolism	0.77_579.0266m/z	579.027	0.772067	neg	HMDB0012302	Nucleosides, nucleotides, and analogues	Pyrimidine nucleotides	Pyrimidine nucleotide sugars	M-H	C15H22N2O18P2	37.9	0	-0.752621	2.98041	2.50369e-09	1.66537e-08	0.261672	143551	548590	143598	148502	116390	172349	117787	162677	534305	567883	631173	527427	511699	519055
UDP-glucose	-0.654391	C00029	blue	sce00052|sce00520|sce00240|sce00040|sce00500|sce00561	Galactose metabolism|Amino sugar and nucleotide sugar metabolism|Pyrimidine metabolism|Pentose and glucuronate interconversions|Starch and sucrose metabolism|Glycerolipid metabolism	0.79_565.0471m/z	565.047	0.78915	neg	3598	Nucleosides, nucleotides, and analogues	Pyrimidine nucleotides	Pyrimidine nucleotide sugars	M-H	C15H24N2O17P2	57.8	92.1	-1.16478	5.6355	5.84075e-08	2.30065e-07	0.635344	2.55057e+06	4.01448e+06	2.60683e+06	2.61996e+06	2.41136e+06	2.62111e+06	2.42202e+06	2.62216e+06	4.03042e+06	4.11199e+06	4.41739e+06	3.88725e+06	3.82363e+06	3.81619e+06
UDP-N-acetyl-D-mannosamine	-2.47947	C01170	blue	sce00520	Amino sugar and nucleotide sugar metabolism	1.01_652.0802m/z	652.08	1.01153	neg	63222	Nucleosides, nucleotides, and analogues	Pyrimidine nucleotides	Pyrimidine nucleotide sugars	M+FA-H	C17H27N3O17P2	37.8	0	0.746297	1.13033	4.55596e-07	1.33312e-06	0.17931	13069.9	72890.2	22762.1	15927	12377.5	11517.7	6069.21	9766.09	93519.7	68782.7	59584.4	67428.7	72814.7	75211.3
Uridine	-1.15287	C00299	blue	sce00240	Pyrimidine metabolism	0.99_244.0693n	243.062	0.994283	neg	90	Nucleosides, nucleotides, and analogues	Pyrimidine nucleosides	Unclassified	M-H, M+FA-H	C9H12N2O6	55.4	80.2	-1.1472	2.19865	5.69475e-10	4.94512e-09	0.449729	179840	399886	185231	181803	171976	185515	173054	181461	382392	396457	386477	377625	428594	427769
Uridine 5'-diphosphate	-1.57738	C00015	blue	sce00240	Pyrimidine metabolism	0.79_404.0013n	405.009	0.794583	pos	HMDB0000295	Nucleosides, nucleotides, and analogues	Pyrimidine nucleotides	Pyrimidine ribonucleotides	M+H, M+NH4	C9H14N2O12P2	38	0	-2.10183	2.15563	3.79085e-10	3.5715e-09	0.335091	106380	317465	103129	97037.8	114631	124164	100811	98506	306096	329287	342264	329419	293725	304003
Uridine diphosphate-N-acetylglucosamine	-3.34952	C00043	blue	sce00520	Amino sugar and nucleotide sugar metabolism	0.81_606.0738m/z	606.074	0.806233	neg	41549	Nucleosides, nucleotides, and analogues	Pyrimidine nucleotides	Pyrimidine nucleotide sugars	M-H	C17H27N3O17P2	54.6	75.7	-0.767669	12.9556	1.18809e-12	5.36946e-11	0.0981059	824237	8.4015e+06	810264	789447	808683	862170	802314	872542	8.67967e+06	8.56326e+06	8.95671e+06	8.14166e+06	8.341e+06	7.72671e+06
(+)-Gallocatechin	0.662024	C12127	red			1.01_307.0826m/z	307.083	1.00733	pos	HMDB0038365	Phenylpropanoids and polyketides	Flavonoids	Flavans	M+H	C15H14O7	38	6.67	4.55142	5.40657	2.32981e-05	4.47148e-05	1.5823	3.90233e+06	2.46624e+06	3.94167e+06	3.86106e+06	3.92713e+06	4.5364e+06	3.86173e+06	3.28597e+06	2.37358e+06	2.53708e+06	2.95487e+06	2.28106e+06	2.41956e+06	2.23125e+06
(+)-Prosopinine	-4.30448	C10167	blue			8.01_314.2682m/z	314.268	8.00625	pos	68170	Unclassified	Unclassified	Unclassified	M+H	C18H35NO3	54.1	77.8	-2.4891	1.20001	9.42789e-09	4.9578e-08	0.0506085	3523.6	69624.7	3596.46	3447.31	3587.52	3929.79	3406.5	3174.03	58267.7	63543.8	65485.3	85118.2	71636.5	73696.8
Amylopectin	-8.47417	C00317	blue			0.99_828.2742n	873.272	0.994283	neg	3696	Organic oxygen compounds	Organooxygen compounds	Carbohydrates and carbohydrate conjugates	M-H, M+FA-H	C30H52O26	36.9	0	-0.623085	1.55503	4.1878e-10	3.85567e-09	0.00281203	310.217	110318	1357.34	1.72686e-06	1.72686e-06	1.72686e-06	1.72686e-06	503.958	106789	107609	116095	122742	90737.5	117934
Anhydrorhodovibrin	1.8295	C15877	red			12.14_566.4379n	584.472	12.1432	pos	LMPR01070135	Lipids and lipid-like molecules	Prenol lipids	Isoprenoids	M+NH4, M+Na	C41H58O	39.5	29.9	-19.1191	2.91862	3.87097e-10	3.61839e-09	3.55414	538425	151492	499404	543346	506329	522149	591891	567428	128089	149453	136965	168443	157411	168593
(S)-Canadine	3.69851	C03329	red			0.83_362.1372m/z	362.137	0.828633	pos	64374	Unclassified	Unclassified	Unclassified	M+Na	C20H21NO4	37.6	0	2.59607	1.94376	2.91735e-09	1.87766e-08	12.9826	187095	14411.2	175044	168918	215653	208276	164067	190611	11708	20093.9	18387.9	11806.7	15937.4	8533
antioside	-3.12864	C08848	blue			5.98_570.3388m/z	570.339	5.97723	pos	LMST01120016	Lipids and lipid-like molecules	Sterol Lipids	Sterols	M+NH4	C29H44O10	46	58.1	20.9598	1.06747	1.63845e-09	1.1699e-08	0.114336	6713.03	58712.9	6046.42	7632.02	7101.72	6895.52	6467.03	6135.46	49997.8	56883.8	55099.2	58988.7	64862.6	66445.5
Muramic acid	-0.503644	C06470	blue			0.76_251.1001n	252.107	0.760533	pos	3381	Organic oxygen compounds	Organooxygen compounds	Carbohydrates and carbohydrate conjugates	M+H-H2O, M+H	C9H17NO7	38.4	0	-1.70501	1.25979	1.97377e-06	4.84437e-06	0.705323	179765	254869	189017	181601	181275	175074	176697	174928	278542	271404	241147	236607	261684	239833
11-Dehydrocorticosterone	1.05364	C05490	red			10.08_325.1842m/z	325.184	10.0842	neg	LMST02030192	Lipids and lipid-like molecules	Sterol Lipids	Steroids	M-H2O-H	C21H28O4	37.4	7.83	9.60174	1.06926	0.0130865	0.0167626	2.07576	144294	69513.6	29010.3	166340	166512	169758	158393	175749	27310.8	73732.9	73951.6	77432.9	91897.4	72756.3
19-Hydroxy-8-O-methyltetrangulol	0.971577	C12400	red			0.77_379.0821m/z	379.082	0.772067	neg	63758	Unclassified	Unclassified	Unclassified	M+FA-H	C20H14O5	37.5	0	-0.719258	2.13478	1.0253e-09	7.96912e-09	1.96098	423630	216029	430273	427119	414132	435258	420371	414627	214549	198567	247960	212628	188630	233842
2-Benzimidazolylguanidine	-0.688742	C10898	blue			15.71_176.0929m/z	176.093	15.7094	pos	68668	Unclassified	Unclassified	Unclassified	M+H	C8H9N5	38.1	0	-1.07579	1.24517	6.17823e-06	1.33969e-05	0.620395	121318	195550	132573	129256	113879	98055.4	123605	130539	176224	184974	224565	197331	198629	191575
Glucaric acid	4.16151	C00767	red			0.74_209.0294m/z	209.029	0.738017	neg	HMDB0000663	Organic oxygen compounds	Organooxygen compounds	Carbohydrates and carbohydrate conjugates	M-H	C6H10O8	38	0	-4.05	1.63846	8.68486e-11	1.16877e-09	17.8953	128871	7201.38	125345	134979	125259	132828	111711	143102	7271.55	7080.26	7003.88	7376.77	8418.34	6057.47
2-Deoxy-2,3-dehydro-N-acetylneuraminic acid	3.08175	C04580	red			3.83_291.0950n	292.102	3.8328	pos	66213	Unclassified	Unclassified	Unclassified	M+H, M+Na, M+H-H2O	C11H17NO8	46.8	38.9	-1.4179	1.71899	4.41147e-14	7.86736e-12	8.46638	151172	17855.6	144154	153199	148933	156933	147095	156719	17801.2	17925.4	20370.4	17184.4	15614.6	18237.2
2-Methylacetophenone	2.73905	C07874	red			9.85_421.2265m/z	421.227	9.8525	neg	HMDB0032386	Lipids and lipid-like molecules	Fatty Acyls	Fatty acid esters	M-H	C20H38O7S	47.7	42.5	-0.0115174	5.59343	0.00189881	0.00268704	6.6763	2.08276e+06	311963	4896.44	2.41229e+06	2.57252e+06	2.45961e+06	2.32631e+06	2.72093e+06	5369.55	322807	372138	352883	426518	392063
Bis(glycerophospho)-glycerol	-0.683701	C03853	blue			0.76_399.0456m/z	399.046	0.75505	neg	66064	Unclassified	Unclassified	Unclassified	M-H	C9H22O13P2	37.2	0	-1.68914	1.31643	8.27979e-06	1.74409e-05	0.622566	137907	221514	140477	124273	123839	144376	145554	148924	206551	216103	241306	221619	192025	251481
2,7-Anhydro-alpha-N-acetylneuraminic acid	3.7437	C04521	red			4.01_291.0949n	292.102	4.00967	pos	66198	Unclassified	Unclassified	Unclassified	M+H, M+Na	C11H17NO8	47.7	43.6	-1.64427	1.08158	1.96051e-14	5.16321e-12	13.3957	57055.1	4259.22	54987.2	54829.6	58678.4	59350.3	56431.2	58053.9	3674.39	4378.6	5199.78	3683.03	4405.63	4213.87
Cefadroxil	-1.50249	C06878	blue			3.97_363.0891n	364.096	3.97157	pos	HMDB0015271	Organoheterocyclic compounds	Lactams	Beta lactams	M+H-H2O, M+H	C16H17N3O5S	48.7	53.8	0.521109	2.33519	5.63542e-07	1.60307e-06	0.352943	139697	395807	163381	127622	137815	148263	106427	154675	338325	427153	325996	398184	436869	448314
Ceftriaxone	-11.7927	C06683	blue			4.24_599.0436m/z	599.044	4.2352	neg	HMDB0015343	Organoheterocyclic compounds	Lactams	Beta lactams	M+FA-H	C18H18N8O7S3	38.4	16.1	-1.2039	1.62246	1.50497e-07	5.11447e-07	0.000281863	34.3658	121924	76.6249	56.1469	73.4231	1.72686e-06	1.72686e-06	1.72686e-06	158462	114096	134154	88705.1	115792	120333
3-hydroxy-5-methoxy-6-prenylstilbene-2-carboxylic acid	-6.02081	C10264	blue			3.83_356.1811m/z	356.181	3.8328	pos	LMPK13090009	Lipids and lipid-like molecules	Polyketides	Aromatic polyketides	M+NH4	C21H22O4	47.9	60	-13.5474	1.29947	2.72207e-08	1.20203e-07	0.0154013	1216.23	78969.3	1740.31	1118.39	886.415	1299.17	1085.91	1167.18	101660	68518.4	67506.5	76881	78200.2	81049.6
Chrysophanic acid 9-anthrone	0.956083	C10314	red			0.73_240.0775n	258.109	0.726483	pos	LMPK13040005	Lipids and lipid-like molecules	Polyketides	Aromatic polyketides	M+H-H2O, M+NH4	C15H12O3	39.1	7.83	-4.60003	14.6614	3.25318e-11	5.53277e-10	1.94003	2.01102e+07	1.03659e+07	1.95353e+07	1.97202e+07	1.99467e+07	2.08321e+07	2.00265e+07	2.06005e+07	1.07567e+07	1.05376e+07	1.12458e+07	1.01492e+07	9.82074e+06	9.68537e+06
Cis-zeatin	-0.656769	C15545	blue			15.95_220.1189m/z	220.119	15.9521	pos	HMDB0012204	Organoheterocyclic compounds	Imidazopyrimidines	Purines and purine derivatives	M+H	C10H13N5O	38.5	0	-1.7117	1.15437	6.26472e-07	1.75867e-06	0.634297	107905	170118	114072	100998	113276	92054.5	114818	112212	167083	178461	179577	168810	174709	152065
3-Oxoadipic acid	-3.02532	C00846	blue			15.55_160.0374n	141.02	15.5546	neg	HMDB0000398	Organic acids and derivatives	Keto acids and derivatives	Medium-chain keto acids and derivatives	M-H2O-H, M-H	C6H8O5	39.7	1.94	1.11804	1.09759	0.00129326	0.0018697	0.122826	9324.16	75913.8	17721.8	6276.07	5796.51	9060.77	5203.72	11886.1	104096	117379	92530.6	53046.6	18045.5	70385.3
Aspartylglycosamine	-2.46935	C04540	blue			0.73_318.1289m/z	318.129	0.726483	pos	HMDB0000489	Organic oxygen compounds	Organooxygen compounds	Carbohydrates and carbohydrate conjugates	M+H-H2O	C12H21N3O8	52.6	71.2	-2.03839	2.4289	1.22099e-06	3.16663e-06	0.180573	61473.9	340439	70177.1	59936.4	65586	72377.6	49654.8	51111.5	342284	295927	305723	370481	273639	454578
3,4-dihydroxy-9,10-secoandrosta-1,3,5(10)-triene-9,17-dione	3.27415	C04793	red			10.67_297.1526m/z	297.153	10.6717	neg	LMST02020062	Lipids and lipid-like molecules	Sterol Lipids	Steroids	M-H2O-H	C19H24O4	36.9	0.0708	9.50407	2.58149	5.08664e-12	1.47338e-10	9.67422	335998	34731.2	308498	347954	322724	329046	345255	362509	29428.5	34433.5	30701.7	37704.2	35593.5	40526
3'-Amino-3'-deoxy-AMP	-1.44794	C07026	blue			0.74_391.0757m/z	391.076	0.738017	neg	64574	Unclassified	Unclassified	Unclassified	M+FA-H	C10H15N6O6P	36.9	0	-4.64283	1.35239	1.16709e-07	4.12957e-07	0.366543	48984.9	133640	45301.2	47826.4	57041.6	45492.5	44674.5	53573.3	138661	122184	125823	116853	156804	141516
Cucurbitacin D	2.47352	C08796	red			5.30_516.3140n	534.348	5.30392	pos	LMST01010106	Lipids and lipid-like molecules	Sterol Lipids	Sterols	M+NH4, M+Na, M+H	C30H44O7	48.1	59.5	10.2772	1.94002	5.86163e-12	1.63852e-10	5.55396	207467	37354.9	196737	213988	197095	218284	198228	220473	38709.3	36265.1	39647.5	38221.6	34151	37134.7
4-Prenylresveratrol	1.81321	C10285	red			4.30_296.1468n	314.181	4.29877	pos	LMPK13090014	Lipids and lipid-like molecules	Polyketides	Aromatic polyketides	M+NH4, M+K, M+Na, M+H	C19H20O3	40.3	25.4	18.6348	1.36872	4.20771e-11	6.72551e-10	3.51423	118626	33756	117814	118775	121533	123690	106292	123654	36277.8	32008.4	35408.6	34214.5	29635.8	34990.5
4,4-Difluoro-17beta-hydroxyandrost-5-en-3-one propionate	-1.76171	C15112	blue			8.51_380.2171n	379.21	8.50693	neg	70604	Unclassified	Unclassified	Unclassified	M-H, M+FA-H	C22H30F2O3	38.4	0	2.05501	2.62518	2.89377e-08	1.26625e-07	0.294897	132803	450335	149512	142943	120747	126604	125191	131818	438708	436484	396957	408094	508927	512839
Kolaflavanone	1.17686	C09761	red			1.01_633.1263m/z	633.126	1.01153	neg	47515	Unclassified	Unclassified	Unclassified	M+FA-H	C31H24O12	37.4	0	2.24125	1.68733	4.55635e-07	1.33312e-06	2.26084	238203	105360	267089	255951	210052	259191	200431	236503	106784	104254	115323	94133.7	105128	106540
Capsiate	-0.761764	C20203	blue			1.89_324.2163m/z	324.216	1.89027	pos	HMDB0034780	Benzenoids	Phenols	Methoxyphenols	M+NH4	C18H26O4	41.4	13.5	-1.93098	3.3583	3.32999e-07	1.01318e-06	0.589775	757087	1.28369e+06	662681	661610	754848	814952	831029	817403	1.21212e+06	1.28949e+06	1.22096e+06	1.38955e+06	1.35968e+06	1.23033e+06
5'-Deoxyadenosine	-2.43724	C05198	blue			1.01_274.0915m/z	274.092	1.00733	pos	HMDB0001983	Nucleosides, nucleotides, and analogues	5'-deoxyribonucleosides	Unclassified	M+Na	C10H13N5O3	38.9	0	1.85238	2.05499	2.60078e-11	4.67872e-10	0.184637	43268.7	234345	43004.3	43524.7	46181.8	46860	39222.5	40818.7	242290	249662	239527	208316	239008	227265
Deoxyvasicinone	1.07984	C10659	red			4.63_169.0760m/z	169.076	4.63343	pos	68472	Unclassified	Unclassified	Unclassified	M+H-H2O	C11H10N2O	37.6	0	-0.316342	1.25955	3.763e-07	1.12795e-06	2.11381	140402	66421.5	114702	137684	140663	150378	152229	146758	55396.8	65233.8	61695.3	74178.4	69003.5	73021.5
Antheraxanthin	3.15916	C08579	red			10.60_584.4117n	602.446	10.6008	pos	LMPR01070262	Lipids and lipid-like molecules	Prenol lipids	Isoprenoids	M+NH4, M+Na, M+H	C40H56O3	37.5	17.9	-19.2362	4.07518	4.97218e-13	3.01109e-11	8.93307	844206	94503.4	810928	849051	804223	874327	823728	902975	102167	92807.4	99730.7	87096.7	85601.9	99616.9
Miglitol	-0.731572	C07708	blue			15.55_207.1117n	190.108	15.5542	pos	HMDB0014634	Organoheterocyclic compounds	Piperidines	Unclassified	M+H-H2O, M+H	C8H17NO5	41.4	14.3	4.93739	2.06771	1.72053e-07	5.72306e-07	0.602248	300133	498355	315996	315646	290962	247017	310135	321043	470964	484941	543038	514165	490878	486143
Tylosin	1.45182	C01457	red			15.09_916.5217m/z	916.522	15.0887	pos	LMPK04000004	Lipids and lipid-like molecules	Polyketides	Macrolides and lactone polyketides	M+H	C46H77NO17	36.1	0	-5.11247	1.24235	0.0173254	0.0219024	2.73554	164008	59954.8	1.72686e-06	209504	167229	175062	205501	226754	1.72686e-06	70115.4	72350.5	62098.4	97874.4	57289.9
Sebacic acid	1.9397	C08277	red			6.09_202.1196n	201.112	6.09448	neg	LMFA01170006	Lipids and lipid-like molecules	Fatty Acyls	Fatty Acids and Conjugates	M-H2O-H, M-H	C10H18O4	50.5	58.7	-4.59928	3.91859	2.00383e-08	9.26028e-08	3.83626	953572	248568	1.08235e+06	1.09746e+06	917146	886312	852925	885240	262623	237313	256501	233290	235557	266124
Dihydrochelirubine	2.72182	C05194	red			0.82_362.1025m/z	362.103	0.823367	neg	64387	Unclassified	Unclassified	Unclassified	M-H	C21H17NO5	37.6	0	-2.42725	1.40789	1.11361e-10	1.38812e-09	6.59705	105985	16065.5	112684	115598	100137	101725	98734.3	107030	11855.8	20212.9	20049.5	14316.7	19020.8	10937
Adipic acid	3.20394	C06104	red			0.76_146.0578n	147.065	0.760533	pos	HMDB0000448	Lipids and lipid-like molecules	Fatty Acyls	Fatty acids and conjugates	M+H-H2O, M+H	C6H10O4	38.6	0	-0.952907	1.61052	7.01266e-11	9.94551e-10	9.21469	131893	14313.3	115552	128514	127502	139743	142876	137168	13593.3	15766.2	14056.8	16047.3	12411.4	14004.7
ajugalactone	2.57518	C08810	red			4.99_516.2783n	534.312	4.9868	pos	LMST01040152	Lipids and lipid-like molecules	Sterol Lipids	Sterols	M+NH4, M+Na, M+H	C29H40O8	48.2	61.2	11.5299	1.26349	5.71402e-13	3.34032e-11	5.95944	86668.3	14543	84570.5	90234.4	88523.7	83574	82689.6	90417.7	16818.8	13840.7	15924.8	13495	12299.5	14879.3
Aldosterone	6.22722	C01780	red			8.71_341.1789m/z	341.179	8.70898	neg	LMST02030026	Lipids and lipid-like molecules	Sterol Lipids	Steroids	M-H2O-H	C21H28O5	38.7	7.77	8.60834	3.07354	3.14713e-11	5.41224e-10	74.9168	433591	5787.63	473379	479343	423826	402091	405286	417620	5341.14	5054.55	5242.78	5505.33	6615.65	6966.31
Bis-D-fructose 2',1:2,1'-dianhydride	-3.64796	C04333	blue			0.84_324.1053n	369.103	0.840433	neg	66164	Unclassified	Unclassified	Unclassified	M-H, M+FA-H	C12H20O10	38.7	0	-1.07574	1.57563	1.49482e-13	1.49859e-11	0.0797727	9713.73	121768	9809.38	9905.63	9767.06	11869	5692.43	11238.9	117985	118266	128360	118901	119778	127315
alpha-Cryptoxanthin	1.30114	C15981	red			11.46_570.4557m/z	570.456	11.4561	pos	LMPR01070268	Lipids and lipid-like molecules	Prenol lipids	Isoprenoids	M+NH4	C40H56O	41.6	40.7	-20.2905	4.11406	2.24328e-10	2.37089e-09	2.46423	1.29357e+06	524937	1.19381e+06	1.25678e+06	1.31071e+06	1.39498e+06	1.29524e+06	1.30988e+06	464762	504243	544064	544064	554429	538061
Streptidine 6-phosphate	-6.50376	C01121	blue			4.13_360.1404m/z	360.14	4.13108	pos	64559	Unclassified	Unclassified	Unclassified	M+NH4	C8H19N6O7P	38.5	0	3.63653	1.10946	0.000169957	0.000280034	0.0110198	704.81	63958.6	597.847	557.083	830.378	638.256	858.327	746.968	80179.3	36038.7	76187.4	85369.2	24170.3	81806.8
Fluticasone propionate	3.94883	C07815	red			0.82_481.1672m/z	481.167	0.823367	neg	2937	Lipids and lipid-like molecules	Steroids and steroid derivatives	Steroid esters	M-H2O-H	C25H31F3O5S	37.3	0	1.15595	1.54561	3.38055e-09	2.12036e-08	15.4425	116548	7547.21	119300	104817	106158	136871	103993	128146	7356	7489.93	8473.79	6642.52	10654.8	4666.24
Fluvastatin	-9.21969	C07014	blue			4.63_411.1826n	412.19	4.63343	pos	HMDB0015227	Organoheterocyclic compounds	Pyrroles	Substituted pyrroles	M+H, M+Na	C24H26FNO4	49.4	60.3	-4.71727	1.95537	2.08648e-05	4.04318e-05	0.00167725	314.945	187775	223.37	313.184	55.8652	590.258	425.158	281.833	277903	134416	166972	224656	113226	209476
Cerulenin	-0.248113	C12058	blue			1.01_241.1541m/z	241.154	1.00733	pos	LMFA08010013	Lipids and lipid-like molecules	Fatty Acyls	Fatty amides	M+NH4	C12H17NO3	43	20.2	-2.3468	2.32013	0.000280612	0.000446476	0.841997	1.48783e+06	1.76703e+06	1.40744e+06	1.50774e+06	1.46965e+06	1.52555e+06	1.47935e+06	1.53728e+06	1.88881e+06	1.78855e+06	1.90396e+06	1.64118e+06	1.63606e+06	1.74363e+06
Hydralazine	-0.487807	C07040	blue			0.00_160.0746n	161.082	0.00248333	pos	3163	Organoheterocyclic compounds	Diazanaphthalenes	Benzodiazines	M+H, M+NH4, M+Na, M+H-H2O	C8H8N4	43.6	22.2	-1.94375	1.78383	0.0125289	0.0160811	0.713108	517689	725961	588962	603807	600275	678816	288302	345971	697881	772930	673301	807526	710828	693302
Philanthotoxin 343	-4.56584	C13806	blue			9.73_435.3189n	453.347	9.728	pos	69713	Unclassified	Unclassified	Unclassified	M+H-H2O, M+NH4	C23H41N5O3	37.6	0	-4.58856	3.56606	4.65551e-09	2.75739e-08	0.0422225	25675	608088	23450.6	24597.7	23947.8	27560.9	28518.1	25974.8	511382	625032	511772	654207	685479	660657
SC-58125	-4.70763	C11705	blue			1.94_365.0358m/z	365.036	1.94468	neg	64855	Unclassified	Unclassified	Unclassified	M-H2O-H	C17H12F4N2O2S	37	0	-4.99766	12.9962	4.74719e-11	7.40489e-10	0.0382703	304551	7.95791e+06	334944	316748	284421	332360	271376	287460	8.01924e+06	7.30326e+06	8.04365e+06	7.18104e+06	8.32323e+06	8.87706e+06
Aspoxicillin	34.944	C13269	red			2.34_538.1609m/z	538.161	2.33955	neg	69555	Unclassified	Unclassified	Unclassified	M+FA-H	C21H27N5O7S	38.4	0	-0.757224	1.07209	5.07515e-05	9.13802e-05	3.3051e+10	57074.3	1.72686e-06	84880.2	62954.7	52249.6	73213.7	39271.5	29876	1.72686e-06	1.72686e-06	1.72686e-06	1.72686e-06	1.72686e-06	1.72686e-06
beta-Cryptoxanthin	1.82133	C08591	red			11.82_552.4226n	570.456	11.8158	pos	LMPR01070269	Lipids and lipid-like molecules	Prenol lipids	Isoprenoids	M+H, M+K, M+NH4, M+Na	C40H56O	36.8	13.9	-19.0131	13.4008	7.59377e-12	1.94121e-10	3.53406	1.13225e+07	3.20382e+06	1.08007e+07	1.13849e+07	1.09345e+07	1.12674e+07	1.18814e+07	1.16661e+07	2.64587e+06	3.10569e+06	2.92972e+06	3.46215e+06	3.42638e+06	3.65313e+06
Propionylcarnitine	-2.31413	C03017	blue			0.76_235.1646m/z	235.165	0.760533	pos	LMFA07070105	Lipids and lipid-like molecules	Fatty Acyls	Fatty esters	M+NH4	C10H19NO4	39	0.228	-2.78017	4.25184	6.53367e-07	1.8222e-06	0.201084	212751	1.05802e+06	205836	223892	205687	213220	204629	223240	1.19639e+06	940565	1.32796e+06	873622	880436	1.12914e+06
Inulobiose	-0.100057	C01711	blue			0.79_342.1154n	360.149	0.794583	pos	HMDB0029898	Organooxygen compounds	Carbohydrates and carbohydrate conjugates	Glycosyl compounds	M+H-H2O, M+H, M+NH4, M+K	C12H22O11	53.7	72.3	-2.22707	3.87397	0.00717357	0.00946488	0.932996	1.27793e+07	1.36971e+07	1.2241e+07	1.25885e+07	1.31433e+07	1.32271e+07	1.26766e+07	1.27993e+07	1.39155e+07	1.36413e+07	1.45563e+07	1.36856e+07	1.35531e+07	1.28307e+07
Echothiophate	4.27292	C06975	red			8.56_255.1058m/z	255.106	8.56477	neg	HMDB0015190	Organic nitrogen compounds	Organonitrogen compounds	Quaternary ammonium salts	M-H	C9H23NO3PS+	38.7	0	-2.1448	1.46644	5.48851e-14	8.92667e-12	19.332	102275	5290.43	99910.1	103824	95642.3	105315	102178	106779	4845.18	4877.21	4730.68	5150.07	6028	6111.44
Kanokoside A	6.0619	C17428	red			0.81_457.1695m/z	457.169	0.806233	neg	HMDB0035635	Organic oxygen compounds	Organooxygen compounds	Carbohydrates and carbohydrate conjugates	M-H2O-H	C21H32O12	40.2	9.98	-4.31937	2.6679	4.27571e-09	2.57418e-08	66.8058	330139	4941.77	349935	287216	330447	404331	305071	303832	3067.38	8981.88	9769.53	1.72686e-06	2203.13	5628.68
Estrone 3-glucuronide	-7.33184	C11133	blue			5.10_427.1736m/z	427.174	5.10032	neg	LMST05010011	Lipids and lipid-like molecules	Sterol Lipids	Steroid conjugates	M-H2O-H	C24H30O8	42.6	29.2	-5.85283	1.33789	1.33016e-13	1.39896e-11	0.00620721	504.414	81262.6	557.827	558.149	468.452	498.496	373.477	570.084	85238.5	80213.8	85586.3	77017.3	77422.4	82097.5
neriifolin	3.09335	C08876	red			6.36_534.3173n	552.351	6.3552	pos	LMST01120021	Lipids and lipid-like molecules	Sterol Lipids	Sterols	M+H, M+NH4	C30H46O8	36.2	4.94	-3.60911	1.36236	1.23444e-14	4.32561e-12	8.53476	94826.7	11110.7	95512.1	93570.4	90365.1	97674.6	97260.7	94577.6	11820.5	11458.4	12722.1	9053.78	9707.27	11901.9
L-Carnitine	-2.94629	C00318	blue			0.74_162.1121m/z	162.112	0.743517	pos	34532	Organic nitrogen compounds	Organonitrogen compounds	Quaternary ammonium salts	M+H	C7H15NO3	54.5	76.9	-2.24	3.65374	3.68267e-13	2.49183e-11	0.129742	89831.9	692391	90372	91276.7	91973.1	91513.3	88204.7	85651.9	703415	702018	736367	684348	643177	685022
Sufentanil	0.683509	C08022	red			10.81_431.2024m/z	431.202	10.8104	neg	2524	Benzenoids	Benzene and substituted derivatives	Anilides	M+FA-H	C22H30N2O2S	37.2	0	3.55201	1.07131	4.04461e-06	9.18175e-06	1.60604	145049	90314.4	140058	169118	141535	130027	136679	152874	86795	94615.4	84629.7	87603.7	98051.7	90190.8
Galegine	-0.699919	C08303	blue			15.57_128.1182m/z	128.118	15.5715	pos	66896	Unclassified	Unclassified	Unclassified	M+H	C6H13N3	46.5	34.1	-0.489513	1.28797	4.70356e-07	1.36929e-06	0.615607	124391	202062	115661	131084	114887	113914	136863	133935	184254	196780	208572	220326	194110	208329
Oxaprozin	-3.39372	C07356	blue			1.01_276.1008m/z	276.101	1.00733	pos	HMDB0015126	Organoheterocyclic compounds	Azoles	Oxazoles	M+H-H2O	C18H15NO3	37.9	0	-3.6886	1.2778	8.71905e-10	6.95834e-09	0.0951456	7827.63	82270	8431.91	7827	6284.72	7117.28	7888.15	9416.73	85010.3	69139.4	78160.7	93566.2	81581.9	86161.4
DL-Acetylcarnitine	-1.94381	C02571	blue			1.01_203.1155n	204.123	1.00733	pos	LMFA07070060	Lipids and lipid-like molecules	Fatty Acyls	Fatty esters	M+H, M+Na	C9H17NO4	45.7	32	-1.51173	3.61003	7.00887e-09	3.84833e-08	0.259929	209237	804980	194215	208447	203541	217736	219965	211521	917082	869926	841163	725191	745995	730525
Gibberellin A9	2.60119	C11863	red			11.23_297.1528m/z	297.153	11.2302	neg	LMPR0104170020	Lipids and lipid-like molecules	Prenol lipids	Isoprenoids	M-H2O-H	C19H24O4	36.9	0.00879	10.0244	3.84797	1.3411e-13	1.39896e-11	6.06786	799551	131768	804651	842825	768522	806020	786366	788922	114171	132633	109533	143063	134955	156254
corticosterone	3.54819	C02140	red			3.94_391.2086m/z	391.209	3.94273	neg	LMST02030186	Lipids and lipid-like molecules	Sterol Lipids	Steroids	M+FA-H	C21H30O4	48.2	61.4	-11.4911	1.03922	1.00701e-13	1.15385e-11	11.698	53283.2	4554.91	53669.8	54627.7	51206.3	54083.9	50500	55611.7	5553.38	4654.31	4504.54	2964.1	4719.38	4933.75
Cucurbitacin C	2.55296	C08795	red			5.37_560.3396n	578.373	5.36713	pos	LMST01010105	Lipids and lipid-like molecules	Sterol Lipids	Sterols	M+H, M+NH4	C32H48O8	43	32.6	8.32514	2.04809	6.69207e-14	9.81193e-12	5.86836	228283	38900.7	219574	229853	232562	235222	222437	230052	41093.9	41869.2	46469.8	33073.8	32264.2	38633.4
Granisetron	1.73548	C07023	red			0.83_351.1589m/z	351.159	0.828633	pos	3139	Organoheterocyclic compounds	Benzopyrazoles	Indazoles	M+K	C18H24N4O	37.5	0	2.2246	1.5157	1.6808e-09	1.19423e-08	3.3299	149419	44871.8	142043	170493	135279	150785	146496	151416	46747.8	42655.9	42255.9	49062.8	40171.4	48337.2
Limonene-1,2-diol	-0.820489	C07276	blue			0.46_170.1304n	153.127	0.462933	pos	LMPR0102090016	Lipids and lipid-like molecules	Prenol lipids	Isoprenoids	M+H-H2O, M+H	C10H18O2	49.2	50	-1.77122	1.22352	2.53087e-06	6.05938e-06	0.56625	92663.3	163644	82087.4	78445.1	88961.2	92359.2	99198.4	114929	165615	180625	171924	164813	154021	144865
Steryl sulfate	8.22252	C02195	red			7.98_327.1634m/z	327.163	7.97685	neg	65725	Unclassified	Unclassified	Unclassified	M-H	C17H28O4S	38.2	0	-0.382883	1.19914	3.61464e-11	5.98603e-10	298.693	65353	218.796	70745.1	72813.1	64665.1	59986.5	61048.7	62859.4	206.217	320.582	108.926	245.444	55.588	376.022
Phenazopyridine	-0.678941	C07429	blue			15.81_213.1010n	231.135	15.8132	pos	43304	Organoheterocyclic compounds	Pyridines and derivatives	Aminopyridines and derivatives	M+H, M+NH4	C11H11N5	38.4	0	-2.25094	1.31556	7.35279e-06	1.56752e-05	0.624624	138212	221272	150205	145724	124790	105598	153826	149129	208148	210139	248689	222070	223921	214668
Xamoterol	-9.28046	C11775	blue			3.15_340.1861m/z	340.186	3.14552	pos	69212	Unclassified	Unclassified	Unclassified	M+H	C16H25N3O5	39.6	4.95	-1.85239	1.87217	4.93594e-10	4.40481e-09	0.00160807	256.235	159344	296.152	233.97	225.662	281.904	232.993	266.729	162043	147303	189810	142062	160587	154257
Nobiletin	1.08173	C10112	red			1.01_402.1312n	385.128	1.00733	pos	44436	Phenylpropanoids and polyketides	Flavonoids	O-methylated flavonoids	M+H-H2O, M+H	C21H22O8	37.2	0	-0.543079	1.4147	8.46726e-09	4.52359e-08	2.11657	174124	82266.9	166173	162884	173202	184795	184190	173497	85459.9	84718	97016	74985.3	81192.7	70229.7
Glepidotin C	3.14874	C10259	red			10.94_297.1528m/z	297.153	10.936	neg	LMPK13090037	Lipids and lipid-like molecules	Polyketides	Aromatic polyketides	M-H	C19H22O3	36.7	0.0159	10.6079	3.04407	1.15322e-11	2.55076e-10	8.86879	472231	53246.3	452997	495006	429772	460891	489451	505267	42664.4	51477.9	44334.3	59466.8	58851.8	62682.9
prednisone	3.32019	C07370	red			4.32_403.1721m/z	403.172	4.3193	neg	LMST02030180	Lipids and lipid-like molecules	Sterol Lipids	Steroids	M+FA-H	C21H26O5	51.1	74.3	-11.5624	1.7055	3.51856e-14	7.05238e-12	9.98798	145768	14594.4	146331	146166	138548	151173	140986	151407	14509	14932.4	15118.7	14263.7	13244.4	15498.1
Glaucine	-2.01231	C09446	blue			8.54_394.1428m/z	394.143	8.54375	pos	67704	Unclassified	Unclassified	Unclassified	M+K	C21H25NO4	38.1	0	3.57884	1.06525	1.00265e-11	2.33406e-10	0.247876	16931.2	68305.1	16641.8	17664	18077.1	17514.1	15489	16201.1	71229.4	64551.8	65232.3	66309.5	69212.5	73295.1
N-(3S-hydroxy-butanoyl)-homoserine lactone	-0.678271	C11842	blue			15.73_187.0855n	188.093	15.7267	pos	LMFA08030005	Lipids and lipid-like molecules	Fatty Acyls	Fatty amides	M+H, M+NH4	C8H13NO4	37.6	0	5.5538	1.0982	2.57517e-06	6.14399e-06	0.624914	95218.3	152370	100523	102607	86205.4	80787.8	102574	98612.6	144451	142895	174419	152697	150207	149553
Solanidine	2.2835	C06543	red			11.04_380.3362m/z	380.336	11.0395	pos	LMST01150007	Lipids and lipid-like molecules	Sterol Lipids	Sterols	M+H-H2O	C27H43NO	36.1	5.02	12.5977	1.25258	2.56418e-10	2.6338e-09	4.86856	89692.5	18422.8	82958.1	87313	85112.3	86379.3	96705	99687	15199.5	18425.3	19286.6	18384.2	18886.6	20354.5
PA(O-16:0/18:3(9Z,12Z,15Z))	1.52803					11.42_656.4680n	674.502	11.4218	pos	LMGP10020079	Lipids and lipid-like molecules	Glycerophospholipids	Glycerophosphates	M+NH4, M+Na, M+K, M+H	C37H69O7P	39.3	16	-15.3788	23.7844	5.24359e-14	8.73251e-12	2.88392	3.90734e+07	1.35487e+07	3.74774e+07	3.93789e+07	3.91039e+07	3.95502e+07	3.962e+07	3.93102e+07	1.25517e+07	1.30548e+07	1.33931e+07	1.36622e+07	1.41521e+07	1.44783e+07
Demethylspheroidenone	1.14596					11.44_568.4169n	586.451	11.439	pos	LMPR01070152	Lipids and lipid-like molecules	Prenol lipids	Isoprenoids	M+NH4, M+Na, M+K, M+H	C40H56O2	41.6	37.6	-19.5737	23.4425	6.23126e-12	1.70721e-10	2.21294	4.5337e+07	2.04873e+07	4.28348e+07	4.52319e+07	4.52887e+07	4.60655e+07	4.5482e+07	4.71193e+07	1.93137e+07	1.95486e+07	2.02628e+07	2.11296e+07	2.12492e+07	2.14196e+07
PA(14:0/22:2(13Z,16Z))	1.76665					11.40_700.4940n	718.528	11.4046	pos	LMGP10010105	Lipids and lipid-like molecules	Glycerophospholipids	Glycerophosphates	M+NH4, M+Na, M+K, M+H	C39H73O8P	40.3	19.8	-14.7053	23.2949	1.51929e-14	4.65006e-12	3.40263	3.46607e+07	1.01864e+07	3.3591e+07	3.51169e+07	3.43977e+07	3.55212e+07	3.48982e+07	3.44392e+07	9.37408e+06	9.61559e+06	1.00994e+07	1.04245e+07	1.09266e+07	1.06785e+07
PG(P-18:0/17:2(9Z,12Z))	2.00615					11.39_744.5196n	762.553	11.3873	pos	LMGP04030038	Lipids and lipid-like molecules	Glycerophospholipids	Glycerophosphoglycerols	M+NH4, M+K, M+Na, M+H	C41H77O9P	36.6	1.91	-14.6134	22.236	1.85874e-15	1.29618e-12	4.01709	2.96812e+07	7.38872e+06	2.88364e+07	2.97527e+07	2.9292e+07	2.98942e+07	3.03105e+07	3.00012e+07	6.90816e+06	6.97791e+06	7.25941e+06	7.57815e+06	7.6923e+06	7.9164e+06
(22E,24E,24bE)-1alpha,25-dihydroxy-26,27-dimethyl-22,23,24,24a,24b,24c-hexadehydro-24a,24b,24c-trihomovitamin D3	0.976435					11.47_480.3651n	498.399	11.4732	pos	LMST03020512	Lipids and lipid-like molecules	Sterol Lipids	Secosteroids	M+NH4, M+Na, M+K, M+H	C32H48O3	45.6	45.6	9.88476	20.8547	1.04849e-10	1.33004e-09	1.9676	4.01027e+07	2.03816e+07	3.80357e+07	3.99147e+07	4.0637e+07	4.1221e+07	3.97294e+07	4.10783e+07	1.82561e+07	2.01531e+07	1.97274e+07	2.06382e+07	2.17414e+07	2.17731e+07
PG(15:1(9Z)/22:1(11Z))	2.24313					11.37_788.5455n	806.579	11.3701	pos	LMGP04010188	Lipids and lipid-like molecules	Glycerophospholipids	Glycerophosphoglycerols	M+NH4, M+K, M+Na, M+H	C43H81O10P	40.4	21.3	-14.2342	19.5419	1.04018e-12	5.0019e-11	4.73423	2.18739e+07	4.62037e+06	2.18313e+07	2.18372e+07	2.10348e+07	2.12044e+07	2.36751e+07	2.16605e+07	4.45432e+06	4.3332e+06	4.60737e+06	4.67168e+06	4.58062e+06	5.07501e+06
[3-(3-{[3,4-dihydroxy-5-(hydroxymethyl)oxolan-2-yl]oxy}-5,7-dihydroxy-4-oxo-3,4-dihydro-2H-1-benzopyran-2-yl)phenyl]oxidanesulfonic acid	-5.02908					2.38_481.0468m/z	481.047	2.38193	neg	HMDB0132752	Phenylpropanoids and polyketides	Flavonoids	Flavonoid glycosides	M-H2O-H	C20H20O13S	37.6	1.81	4.42008	18.1782	4.4752e-12	1.34147e-10	0.0306264	471738	1.5403e+07	534596	524636	454372	473748	416171	426906	1.59845e+07	1.45798e+07	1.69281e+07	1.45255e+07	1.4661e+07	1.57392e+07
{5-[5,7-dihydroxy-3-(3,4,5-trihydroxybenzoyloxy)-3,4-dihydro-2H-1-benzopyran-2-yl]-2-hydroxyphenyl}oxidanesulfonic acid	-4.50938					2.38_503.0291m/z	503.029	2.38193	neg	HMDB0128193	Phenylpropanoids and polyketides	Flavonoids	Flavans	M-H2O-H	C22H18O13S	38.1	2.35	0.334886	3.57434	2.76786e-14	5.99001e-12	0.0439077	26463.8	602715	29692.2	30326.1	24896.1	26627.8	22493.8	24746.9	625847	574576	620247	601913	617075	576633
Peonidin 3-rutinoside	-4.67598					2.50_648.1384m/z	648.138	2.49512	pos	LMPK12010237	Lipids and lipid-like molecules	Polyketides	Flavonoids	M+K	C28H33O15+	37.9	8.2	-10.9774	1.574	7.26641e-08	2.76368e-07	0.0391192	4650.01	118868	2184.69	5734.95	5687.23	3302.88	6033.3	4957.01	142588	114679	143227	98554.8	98413.3	115745
{2-[5,7-dihydroxy-2-(4-hydroxyphenyl)-4-oxo-4H-chromen-8-yl]-4,5-dihydroxyoxan-3-yl}oxidanesulfonic acid	-5.44347					2.41_482.0537n	500.088	2.41307	pos	HMDB0127256	Phenylpropanoids and polyketides	Flavonoids	Flavonoid glycosides	M+NH4, M+K, M+Na, M+H	C20H18O12S	41	18.2	3.80292	13.3575	3.22831e-11	5.50587e-10	0.0229802	189878	8.26268e+06	212665	212489	187096	182850	169206	174959	8.34178e+06	7.9941e+06	9.45607e+06	7.69922e+06	7.75477e+06	8.33013e+06
PC(7:0/8:0)[U]	-1.89059					10.74_495.2951n	478.292	10.7388	pos	39975	Unclassified	Unclassified	Unclassified	M+H-H2O, M+Na	C23H46NO8P	39.3	0	-2.04374	13.1438	6.87231e-06	1.47467e-05	0.269696	3.07676e+06	1.14082e+07	2.62792e+06	2.37933e+06	2.87465e+06	3.52791e+06	3.8595e+06	3.19126e+06	8.2959e+06	9.7686e+06	1.03331e+07	1.32017e+07	1.23393e+07	1.45109e+07
{6-hydroxy-3-[3-(3-hydroxyphenyl)-3-oxoprop-1-en-1-yl]-2-methoxyphenyl}oxidanesulfonic acid	-6.41324					1.51_366.0426n	389.032	1.50593	pos	HMDB0126071	Phenylpropanoids and polyketides	Linear 1,3-diarylpropanoids	Chalcones and dihydrochalcones	M+Na, M+K, M+H	C16H14O8S	38	6.38	4.52457	2.08293	0.0117958	0.01519	0.0117333	3345.57	285134	4276.43	4161.65	5056.06	6230.88	203.398	144.985	1853.19	371901	396750	521910	3624.85	414765
PE(16:0/0:0)	1.56831					11.04_452.2781m/z	452.278	11.0412	neg	LMGP02050002	Lipids and lipid-like molecules	Glycerophospholipids	Glycerophosphoethanolamines	M-H	C21H44NO7P	57	86.1	-0.337019	3.44945	1.0534e-06	2.77855e-06	2.96556	844008	284603	832850	708719	788198	875548	1.0487e+06	810032	228932	243918	217035	357486	302922	357325
PA(O-18:0/18:3(6Z,9Z,12Z))	2.19005					11.76_684.4994n	702.533	11.7622	pos	LMGP10020030	Lipids and lipid-like molecules	Glycerophospholipids	Glycerophosphates	M+NH4, M+Na, M+H	C39H73O7P	36.7	3.3	-14.6133	12.1653	7.1799e-13	3.88109e-11	4.56323	8.55721e+06	1.87525e+06	8.04834e+06	8.73517e+06	8.25201e+06	8.67658e+06	8.87253e+06	8.75865e+06	1.65546e+06	1.80803e+06	1.796e+06	1.93448e+06	1.93987e+06	2.11769e+06
Isoscoparin 2''-(6-(E)-ferulylglucoside)	0.704307					0.77_781.2014m/z	781.201	0.772067	neg	LMPK12110753	Lipids and lipid-like molecules	Polyketides	Flavonoids	M-H2O-H	C38H40O19	51.7	74.9	3.52149	11.4633	2.84676e-07	8.85299e-07	1.62936	1.5845e+07	9.72469e+06	1.53958e+07	1.52485e+07	1.55349e+07	1.70325e+07	1.45142e+07	1.73443e+07	1.03063e+07	9.88304e+06	1.03215e+07	9.29477e+06	8.8454e+06	9.69709e+06
Homodolicholide	3.0474					10.94_493.3523m/z	493.352	10.9382	pos	HMDB0033907	Lipids and lipid-like molecules	Steroids and steroid derivatives	Steroid lactones	M+H	C29H48O6	36.7	0.378	-0.0918446	1.55714	4.59042e-14	8.05956e-12	8.2672	124430	15051.1	121498	130105	121414	126633	118941	127990	16448.1	14668.3	16120	14664.9	14246.5	14158.9
[4-(7-hydroxy-8-methoxy-4-oxo-3,4-dihydro-2H-1-benzopyran-2-yl)phenyl]oxidanesulfonic acid	-5.28873					1.97_384.0765m/z	384.077	1.96825	pos	HMDB0133292	Phenylpropanoids and polyketides	Flavonoids	O-methylated flavonoids	M+NH4	C16H14O8S	45	39.6	4.79523	11.3055	1.46289e-11	3.0622e-10	0.025582	151697	5.92984e+06	158510	156866	151112	149890	146451	147353	6.24291e+06	5.83617e+06	6.57574e+06	5.34102e+06	5.76778e+06	5.81539e+06
PA(16:1(9Z)/22:1(11Z))	2.32809					11.74_728.5253n	746.559	11.7439	pos	LMGP10010221	Lipids and lipid-like molecules	Glycerophospholipids	Glycerophosphates	M+NH4, M+Na	C41H77O8P	50.8	72.6	-14.0856	11.1136	2.29901e-13	1.94292e-11	5.02141	6.9606e+06	1.38618e+06	6.60703e+06	7.02419e+06	6.72037e+06	7.00557e+06	7.26174e+06	7.14466e+06	1.25743e+06	1.33844e+06	1.31692e+06	1.42341e+06	1.43008e+06	1.55082e+06
Stoloniferone G	2.46604					11.32_460.3134n	478.347	11.3185	pos	LMST01031094	Lipids and lipid-like molecules	Sterol Lipids	Sterols	M+H, M+NH4	C28H44O5	36.1	8.56	-11.8982	10.8289	5.83136e-13	3.37786e-11	5.52524	6.46631e+06	1.17032e+06	6.03609e+06	6.39795e+06	6.3481e+06	6.78058e+06	6.50587e+06	6.72925e+06	1.13984e+06	1.1052e+06	1.26633e+06	1.11342e+06	1.13787e+06	1.25926e+06
Isoleucyl-Lysine	-1.94898					1.23_260.1964m/z	260.196	1.22553	pos	85818	Organic acids and derivatives	Carboxylic acids and derivatives	Amino acids, peptides, and analogues	M+H	C12H25N3O3	54.3	77.9	-1.97272	1.27624	1.0226e-08	5.31458e-08	0.259	26055.6	100601	30653.2	27557.1	26674	23492.4	22693.4	25263.2	108895	97811.6	114297	94134.3	85718.5	102748
PG(22:1(11Z)/22:6(4Z,7Z,10Z,13Z,16Z,19Z))	3.23909					11.34_876.5971n	894.631	11.3357	pos	LMGP04010755	Lipids and lipid-like molecules	Glycerophospholipids	Glycerophosphoglycerols	M+NH4, M+Na, M+K	C50H85O10P	52.4	80.6	10.3326	10.6251	7.55687e-12	1.93749e-10	9.44201	5.70935e+06	604676	5.38785e+06	5.96107e+06	5.2058e+06	5.67614e+06	6.017e+06	6.00826e+06	536718	570325	680791	582018	589544	668658
PG(P-20:0/17:2(9Z,12Z))	2.46244					11.72_772.5511n	790.585	11.725	pos	LMGP04030066	Lipids and lipid-like molecules	Glycerophospholipids	Glycerophosphoglycerols	M+NH4, M+Na	C43H81O9P	47.9	58.4	-13.9088	9.99289	7.78095e-14	1.0321e-11	5.51147	5.50429e+06	998696	5.24674e+06	5.50882e+06	5.34072e+06	5.5508e+06	5.73942e+06	5.63921e+06	904270	965754	967960	1.02623e+06	1.01842e+06	1.10954e+06
LysoPE(18:2(9Z,12Z)/0:0)	-1.38571					10.71_476.2778m/z	476.278	10.7115	neg	HMDB0011507	Lipids and lipid-like molecules	Glycerophospholipids	Glycerophosphoethanolamines	M-H	C23H44NO7P	57.6	89.9	-1.04663	9.93832	3.46842e-05	6.43482e-05	0.382701	3.03415e+06	7.92827e+06	2.67681e+06	2.39159e+06	2.85831e+06	3.35653e+06	3.78269e+06	3.13899e+06	5.79406e+06	6.92625e+06	6.92411e+06	8.83006e+06	9.02013e+06	1.0075e+07
17-hydroxy-linolenic acid	-2.41509					8.54_294.2188n	295.226	8.54375	pos	LMFA02000239	Lipids and lipid-like molecules	Fatty Acyls	Octadecanoids	M+H, M+Na, M+NH4, M+H-H2O	C18H30O3	55.4	82.3	-2.51158	9.71724	1.59623e-08	7.70688e-08	0.187493	1.00143e+06	5.34113e+06	1.05272e+06	1.04389e+06	1.02954e+06	999929	938768	943710	5.14019e+06	4.60202e+06	4.88256e+06	5.18463e+06	5.90545e+06	6.33191e+06
8R,11S-DiHODE	-1.84299					8.51_312.2298n	311.223	8.50693	neg	LMFA02000064	Lipids and lipid-like molecules	Fatty Acyls	Octadecanoids	M-H, M+FA-H, M-H2O-H	C18H32O4	53.1	69	-0.746954	9.50179	1.0238e-07	3.6906e-07	0.278743	1.61776e+06	5.80378e+06	1.79608e+06	1.77118e+06	1.52816e+06	1.51525e+06	1.52961e+06	1.56631e+06	5.63118e+06	5.21785e+06	5.06917e+06	5.41401e+06	6.78586e+06	6.70458e+06
(R)-(+)-2-Pyrrolidone-5-carboxylic acid	-1.18884					0.73_129.0425n	147.076	0.726483	pos	63632	Unclassified	Unclassified	Unclassified	M+H, M+NH4	C5H7NO3	56.4	88.8	-1.02291	9.43419	5.15973e-09	2.99622e-08	0.438657	3.17663e+06	7.24171e+06	3.03435e+06	2.96797e+06	3.2376e+06	3.45002e+06	3.00926e+06	3.36056e+06	7.14995e+06	7.27454e+06	8.0941e+06	7.44021e+06	6.66823e+06	6.82322e+06
arabinofuranosylguanine	1.36001					1.01_285.1066n	308.089	1.00733	pos	HMDB0061067	Nucleosides, nucleotides, and analogues	Purine nucleosides	Unclassified	M+H-H2O, M+Na	C10H15N5O5	41.2	16.3	-2.49465	9.39919	5.10451e-06	1.12758e-05	2.56687	6.93996e+06	2.70366e+06	5.68265e+06	6.75771e+06	6.85681e+06	6.30664e+06	7.84343e+06	8.19255e+06	2.87304e+06	2.28643e+06	2.29727e+06	2.15204e+06	4.06773e+06	2.54547e+06
2-Dodecylbenzenesulfonic acid	2.99047					15.46_325.1840m/z	325.184	15.4555	neg	HMDB0031031	Benzenoids	Benzene and substituted derivatives	Benzenesulfonic acids and derivatives	M-H	C18H30O3S	45.4	32.4	-0.90693	9.33054	1.0266e-10	1.30994e-09	7.9473	4.51566e+06	568200	4.11704e+06	4.38489e+06	4.24818e+06	4.50507e+06	4.93961e+06	4.89917e+06	442969	552159	460983	608294	625008	719790
6beta-Hydroxyasiatic acid	2.76787					11.30_504.3390n	522.373	11.301	pos	LMPR0106180009	Lipids and lipid-like molecules	Prenol lipids	Isoprenoids	M+NH4, M+Na, M+H	C30H48O6	36.4	9.71	-12.1125	8.6983	9.70426e-13	4.76772e-11	6.811	4.00382e+06	587846	3.81911e+06	4.03912e+06	3.77479e+06	4.27334e+06	3.96857e+06	4.14799e+06	574104	588355	595291	565798	583716	619814
PC(18:2(2E,4E)/0:0)	-0.882716					10.75_564.3301m/z	564.33	10.7498	neg	LMGP01050034	Lipids and lipid-like molecules	Glycerophospholipids	Glycerophosphocholines	M+FA-H	C26H50NO7P	57.8	91.7	-1.1653	8.69271	0.00107982	0.00157542	0.542346	4.94524e+06	9.11824e+06	4.10547e+06	3.79867e+06	4.54129e+06	5.60185e+06	6.31131e+06	5.31283e+06	6.50628e+06	7.97758e+06	7.68749e+06	1.01688e+07	1.04951e+07	1.18741e+07
{2-hydroxy-5-[3-(4-methoxy-1-benzofuran-5-yl)-3-oxopropanoyl]phenyl}oxidanesulfonic acid	-4.71191					1.94_387.0179m/z	387.018	1.94468	neg	HMDB0129391	Phenylpropanoids and polyketides	Linear 1,3-diarylpropanoids	Chalcones and dihydrochalcones	M-H2O-H	C18H14O9S	37.6	0	-0.303898	3.03738	1.92373e-11	3.77234e-10	0.038157	16556.2	433896	18230	18037.3	15586	16533.2	15103.3	15847.4	459726	442959	476402	414523	390839	418930
Daucic acid	-3.63727					0.99_249.0249m/z	249.025	0.994283	neg	HMDB0031665	Organic acids and derivatives	Hydroxy acids and derivatives	Beta hydroxy acids and derivatives	M+FA-H	C7H8O7	55.4	80.3	-1.54921	8.63274	3.71143e-12	1.177e-10	0.0803663	294246	3.66131e+06	344918	333818	278032	270207	254824	283677	3.88028e+06	3.67138e+06	3.85645e+06	3.29903e+06	3.56511e+06	3.69562e+06
PS(P-20:0/22:4(7Z,10Z,13Z,16Z))	2.59777					11.71_834.6107m/z	834.611	11.7057	pos	LMGP03030085	Lipids and lipid-like molecules	Glycerophospholipids	Glycerophosphoserines	M+H-H2O	C48H86NO9P	51	76	11.706	8.19725	7.69969e-14	1.0321e-11	6.05349	3.63169e+06	599933	3.46228e+06	3.62463e+06	3.50176e+06	3.7005e+06	3.77532e+06	3.72564e+06	548467	581474	591797	603869	608488	665502
PI(18:0/22:1(11Z))	3.59668					11.32_920.6234n	938.657	11.3185	pos	LMGP06010288	Lipids and lipid-like molecules	Glycerophospholipids	Glycerophosphoinositols	M+NH4, M+Na	C49H93O13P	52	79.5	-13.0093	7.90385	5.75142e-12	1.61417e-10	12.0979	3.0787e+06	254482	2.90864e+06	3.0826e+06	2.7987e+06	3.18697e+06	3.25373e+06	3.24154e+06	229549	235095	303582	236724	252953	268990
DICAMBA	2.27713					8.18_219.9688n	218.961	8.18142	neg	44584	Unclassified	Unclassified	Unclassified	M-H, M+FA-H	C8H6Cl2O3	49.7	95.3	-2.84884	7.4297	1.00679e-12	4.90383e-11	4.84713	3.14112e+06	648036	3.17537e+06	3.34489e+06	3.04701e+06	3.00254e+06	3.03745e+06	3.23947e+06	632855	611562	641710	614037	675247	712807
Distichonic acid A	-1.85605					0.74_294.1057n	295.113	0.743517	pos	93404	Unclassified	Unclassified	Unclassified	M+H, M+Na	C10H18N2O8	49.4	53.6	-2.18108	2.96892	1.06737e-09	8.22557e-09	0.276232	153250	554786	169779	138348	163859	145923	146446	155142	597414	578712	493994	533243	602041	523309
Perflutren	-0.533448					14.44_226.9510m/z	226.951	14.4407	pos	HMDB0014696	Organohalogen compounds	Organofluorides	Unclassified	M+K	C3F8	42.5	17.3	3.1351	6.77067	1.31393e-07	4.56709e-07	0.690902	4.74529e+06	6.86826e+06	4.89406e+06	4.55344e+06	4.97787e+06	4.89539e+06	4.49894e+06	4.65204e+06	7.33851e+06	7.01313e+06	6.91766e+06	6.9596e+06	6.6474e+06	6.33325e+06
Avenoleic acid	0.861993					10.81_296.2348n	295.228	10.8104	neg	LMFA02000054	Lipids and lipid-like molecules	Fatty Acyls	Octadecanoids	M-H, M+FA-H	C18H32O3	55.5	81.4	-1.16821	6.636	1.11433e-05	2.28209e-05	1.81755	4.73259e+06	2.60383e+06	4.72322e+06	5.8156e+06	4.83451e+06	4.11222e+06	4.58614e+06	4.32386e+06	2.2852e+06	2.59114e+06	2.29726e+06	2.73704e+06	2.86397e+06	2.84839e+06
PS(O-16:0/19:1(9Z))	-1.6215					13.22_761.5620n	784.549	13.2189	pos	LMGP03020011	Lipids and lipid-like molecules	Glycerophospholipids	Glycerophosphoserines	M+H, M+Na, M+H-H2O	C41H80NO9P	42.5	24.5	6.4806	6.5792	5.71211e-07	1.62122e-06	0.324998	978928	3.0121e+06	891162	864130	953348	1.0532e+06	1.10234e+06	1.00938e+06	2.42682e+06	2.87901e+06	2.77974e+06	3.54058e+06	2.93347e+06	3.51299e+06
Gabapentin	-2.51341					0.69_189.1594m/z	189.159	0.692433	pos	HMDB0005015	Organic acids and derivatives	Carboxylic acids and derivatives	Amino acids, peptides, and analogues	M+NH4	C9H17NO2	44.7	35.6	-2.16593	6.57505	1.78485e-12	7.07145e-11	0.175141	414596	2.36721e+06	356450	466882	405901	401754	449826	406760	2.49709e+06	2.41273e+06	2.47883e+06	2.28983e+06	2.23968e+06	2.28512e+06
N-(tetradecanoyl)-deoxysphing-4-enine-1-sulfonate	1.53085					11.49_556.4404m/z	556.44	11.4903	pos	LMSP00000001	Lipids and lipid-like molecules	Sphingolipids	Other Sphingolipids	M+H-H2O	C32H63NO5S	50.1	64.8	1.69514	6.56285	4.39439e-13	2.82752e-11	2.88956	2.97278e+06	1.0288e+06	2.90221e+06	3.01946e+06	2.88543e+06	2.99532e+06	3.05075e+06	2.98354e+06	911480	996020	991325	1.06605e+06	1.0886e+06	1.11932e+06
CerP(d18:1/18:0)	1.83974					12.12_628.4974m/z	628.497	12.1227	pos	LMSP02050004	Lipids and lipid-like molecules	Sphingolipids	Ceramides	M+H-H2O	C36H72NO6P	49.3	68.1	-13.9328	2.87664	5.23645e-10	4.62283e-09	3.57945	521789	145773	479691	529501	485042	517971	577255	541273	123818	144939	129634	160336	153065	162847
N-(3E-hexadecenoyl)-deoxysphing-4-enine-1-sulfonate	1.60526					11.44_600.4663m/z	600.466	11.439	pos	LMSP00000003	Lipids and lipid-like molecules	Sphingolipids	Other Sphingolipids	M+H	C34H65NO5S	50.1	65.8	1.16023	6.4223	1.07376e-12	5.07716e-11	3.0425	2.77535e+06	912195	2.61459e+06	2.79975e+06	2.72443e+06	2.7837e+06	2.86889e+06	2.86076e+06	852236	873274	908867	921221	933796	983779
{3-[3-(3,4-dihydroxy-2-methoxyphenyl)prop-2-enoyl]phenyl}oxidanesulfonic acid	-6.50919					1.97_366.0426n	389.032	1.96825	pos	HMDB0126072	Phenylpropanoids and polyketides	Linear 1,3-diarylpropanoids	Chalcones and dihydrochalcones	M+Na, M+K, M+H	C16H14O8S	37.9	6.56	4.54533	2.86712	0.000955183	0.0014038	0.0109783	4957.01	451526	3717.85	6635.79	1949.76	487.916	8038.89	8911.87	759486	350430	461803	130272	686382	320785
Heptaethylene glycol	2.1714					4.49_326.1936n	344.227	4.4877	pos	HMDB0061835	Organic oxygen compounds	Organooxygen compounds	Ethers	M+NH4, M+Na, M+H	C14H30O8	49.4	51.3	-1.35638	2.86622	1.49221e-13	1.49859e-11	4.50459	476528	105787	454644	489525	462105	499121	477277	476499	110846	110270	109755	101722	100430	101700
adenosylhopane	1.74131					11.42_644.4918m/z	644.492	11.4218	pos	LMPR04000012	Lipids and lipid-like molecules	Prenol lipids	Hopanoids	M+H-H2O	C40H63N5O3	48.7	61.8	3.09441	6.23918	8.6297e-13	4.42204e-11	3.34338	2.5094e+06	750557	2.40682e+06	2.51122e+06	2.47635e+06	2.44502e+06	2.65375e+06	2.56323e+06	700740	718784	744596	742513	793338	803373
Tetraethylene glycol	-0.529869					15.48_194.1151n	217.104	15.4794	pos	HMDB0094708	Organic oxygen compounds	Organooxygen compounds	Ethers	M+H, M+Na	C8H18O5	47	38.5	-1.41694	6.05297	3.90944e-09	2.38923e-08	0.692618	3.76922e+06	5.442e+06	3.70548e+06	3.67269e+06	3.9214e+06	3.92946e+06	3.65934e+06	3.72697e+06	5.54584e+06	5.59691e+06	5.50868e+06	5.54292e+06	5.33109e+06	5.12654e+06
PE(12:0/21:0)	1.91095					11.42_688.5174m/z	688.517	11.4218	pos	LMGP02010377	Lipids and lipid-like molecules	Glycerophospholipids	Glycerophosphoethanolamines	M+H-H2O	C38H76NO8P	48	67.2	-14.3581	5.96498	1.69112e-13	1.63705e-11	3.76058	2.1875e+06	581692	2.10416e+06	2.21645e+06	2.1137e+06	2.16734e+06	2.27431e+06	2.24901e+06	548570	567200	566790	583318	599363	624909
PE-Cer(d14:2(4E,6E)/18:0(2OH))	-0.554192					14.46_685.4331m/z	685.433	14.4599	pos	LMSP03020067	Lipids and lipid-like molecules	Sphingolipids	Phosphosphingolipids	M+K	C34H67N2O7P	37.7	0	2.08817	2.77876	1.36558e-08	6.77525e-08	0.681038	756338	1.11057e+06	707541	704205	788127	800431	758827	778898	1.06899e+06	1.10618e+06	1.1145e+06	1.16437e+06	1.12002e+06	1.08934e+06
Isoricinoleic Acid	5.26928					11.06_298.2505n	297.243	11.0615	neg	LMFA02000149	Lipids and lipid-like molecules	Fatty Acyls	Octadecanoids	M-H, M+FA-H	C18H34O3	44.5	26.1	-0.984781	5.85579	5.5551e-09	3.18123e-08	38.5666	1.60943e+06	41731.1	1.81903e+06	1.9147e+06	1.56055e+06	1.47966e+06	1.51537e+06	1.36724e+06	35646.5	39937	35215.9	43856.2	47969	47762.2
(E)-2-Propenyl [3-(2-propenylthio)-2-propenyl] sulfate	-6.31215					1.01_250.0322n	268.066	1.00733	pos	HMDB0039464	Organic acids and derivatives	Organic sulfuric acids and derivatives	Sulfuric acid esters	M+NH4, M+Na, M+H	C9H14O4S2	37.4	3.26	-4.50933	5.82132	1.79551e-10	1.99248e-09	0.012585	19581.9	1.55597e+06	21515.6	18930.3	21624.4	18722.2	20478.6	16220.5	1.69727e+06	1.65159e+06	1.66163e+06	1.42111e+06	1.5678e+06	1.3364e+06
Apigenin 7-(3''-acetyl-6''-E-p-coumaroylglucoside)	0.871392					0.77_601.1377m/z	601.138	0.772067	neg	LMPK12110403	Lipids and lipid-like molecules	Polyketides	Flavonoids	M-H2O-H	C32H28O13	47.1	54.3	4.13765	5.75267	2.62294e-06	6.24481e-06	1.82943	3.46584e+06	1.8945e+06	4.17515e+06	3.51448e+06	3.47502e+06	3.40887e+06	3.04588e+06	3.17566e+06	2.09439e+06	1.93713e+06	1.81397e+06	1.83137e+06	1.85463e+06	1.83549e+06
Scillirosidin	-0.912201					9.89_460.2685m/z	460.269	9.89298	pos	LMST01130002	Lipids and lipid-like molecules	Sterol Lipids	Sterols	M+NH4	C26H34O6	54.1	73.9	-1.87899	5.64606	7.44743e-09	4.05186e-08	0.531374	1.65425e+06	3.11315e+06	1.64668e+06	1.66774e+06	1.76016e+06	1.71863e+06	1.57784e+06	1.55442e+06	3.30716e+06	3.26331e+06	3.15284e+06	3.05702e+06	2.78189e+06	3.1167e+06
1-PHENYLBIGUANIDE	-0.727032					15.57_178.1084m/z	178.108	15.5715	pos	44226	Unclassified	Unclassified	Unclassified	M+H	C8H11N5	44.1	29.7	-1.55177	1.86923	3.4799e-07	1.05257e-06	0.604146	248437	411221	258552	262632	235312	199505	258305	276316	389982	395829	445820	419765	409650	406280
(S)-AM1241	-5.53501					2.38_484.0542m/z	484.054	2.38193	neg	64755	Unclassified	Unclassified	Unclassified	M-H2O-H	C22H22IN3O3	36.8	0	2.86655	1.43824	2.3487e-12	8.59405e-11	0.0215673	2059.69	95500.9	2502.38	2410.95	1900.47	1901.79	1829.42	1813.15	96645.7	91901.3	104449	90714.6	89878.2	99416.1
1-(8-[3]-ladderane-octanoyl-2-(8-[3]-ladderane-octanyl)-sn-glycerol	-2.09907					13.28_689.4932m/z	689.493	13.2795	pos	LMGL02070009	Lipids and lipid-like molecules	Glycerolipids	Diradylglycerols	M+K	C43H70O4	46.7	41.5	3.96898	2.68441	9.50471e-06	1.97407e-05	0.233408	106358	455676	120810	105480	98350.9	103758	112875	96877.4	309546	404276	416652	553577	456638	593367
p-CHLOROPHENYLALANINE	-0.666346					3.97_200.0471m/z	200.047	3.97157	pos	44308	Unclassified	Unclassified	Unclassified	M+H	C9H10ClNO2	51.3	83.1	-1.09586	5.43987	1.63855e-05	3.23609e-05	0.630101	2.46672e+06	3.9148e+06	2.77566e+06	2.41513e+06	2.24534e+06	2.61644e+06	2.00317e+06	2.74456e+06	3.42945e+06	4.05828e+06	3.90245e+06	4.37521e+06	3.61187e+06	4.11153e+06
4-Dodecylbenzenesulfonic Acid	3.39295					15.91_325.1841m/z	325.184	15.9057	neg	HMDB0059915	Benzenoids	Benzene and substituted derivatives	Benzenesulfonic acids and derivatives	M-H	C18H30O3S	42.4	16.1	-0.530478	5.41147	4.24814e-13	2.78082e-11	10.5046	1.46056e+06	139039	1.44387e+06	1.43705e+06	1.37451e+06	1.57059e+06	1.49068e+06	1.44664e+06	117345	152565	129101	161230	118791	155205
PE(20:5(5Z,8Z,11Z,14Z,17Z)/0:0)	-1.13677					10.71_544.2652m/z	544.265	10.7115	neg	LMGP02050027	Lipids and lipid-like molecules	Glycerophospholipids	Glycerophosphoethanolamines	M+FA-H	C25H42NO7P	38.9	3.17	-5.7054	2.66755	4.84957e-06	1.07769e-05	0.454778	284686	625989	265933	224345	268292	309234	337386	302927	496416	576228	594321	682369	677601	729001
Epimedokoreanoside I	2.48672					0.79_903.2709m/z	903.271	0.78915	neg	LMPK12112025	Lipids and lipid-like molecules	Polyketides	Flavonoids	M-H2O-H	C43H54O22	41.7	50.2	-23.7876	5.38998	5.32957e-09	3.07374e-08	5.60503	1.61655e+06	288409	1.58493e+06	1.44556e+06	1.57449e+06	1.94364e+06	1.595e+06	1.55565e+06	203177	312357	341792	247594	275953	349584
Flazasulfuron	1.38					0.74_452.0490m/z	452.049	0.738017	neg	72247	Unclassified	Unclassified	Unclassified	M+FA-H	C13H12F3N5O5S	37.6	0	-0.830756	5.37972	6.91005e-12	1.81457e-10	2.60269	2.12465e+06	816331	2.01603e+06	2.13593e+06	2.10482e+06	2.23927e+06	2.04553e+06	2.20633e+06	806279	829818	804483	837765	790325	829314
4,4-difluoro-1alpha,25-dihydroxyvitamin D3	2.54512					11.67_470.3497m/z	470.35	11.6652	pos	LMST03020142	Lipids and lipid-like molecules	Sterol Lipids	Secosteroids	M+NH4	C27H42F2O3	37.4	15.1	12.5907	5.37775	7.98467e-15	3.7052e-12	5.83657	1.57389e+06	269661	1.51802e+06	1.593e+06	1.52367e+06	1.58244e+06	1.63063e+06	1.59559e+06	257074	263136	270444	267261	274586	285464
Lupinisolone C	3.36318					0.82_483.1552m/z	483.155	0.823367	neg	LMPK12050321	Lipids and lipid-like molecules	Polyketides	Flavonoids	M+FA-H	C25H26O7	44.8	57	-24.7357	2.62568	1.22537e-09	9.23264e-09	10.2901	347574	33777.7	351921	323735	313886	386893	315546	393465	24957.6	38944.1	41892	32930.7	34052.6	29889.2
12beta,16beta,20R-trihydroxy-cholest-1,4-dien-3-one	2.42381					11.69_448.3366m/z	448.337	11.6852	pos	LMST01010339	Lipids and lipid-like molecules	Sterol Lipids	Sterols	M+NH4	C27H42O4	38.5	21.8	-12.8539	5.1632	3.93035e-14	7.48055e-12	5.36586	1.47806e+06	275456	1.40701e+06	1.50569e+06	1.42953e+06	1.49233e+06	1.52564e+06	1.50815e+06	266240	267859	272513	273330	280719	292075
Citbismine C	1.44169					0.79_729.2300m/z	729.23	0.78915	neg	HMDB0041435	Organoheterocyclic compounds	Quinolines and derivatives	Benzoquinolines	M+FA-H	C37H36N2O11	39.4	9.93	-0.146207	5.15016	9.00538e-10	7.15659e-09	2.71638	1.90986e+06	703090	1.86515e+06	2.03687e+06	1.8906e+06	2.03844e+06	1.71115e+06	1.91697e+06	672864	715854	780299	714053	607552	727919
GlcCer(d16:1/23:0)	7.47251					15.19_787.6749m/z	787.675	15.1859	pos	83806	Unclassified	Unclassified	Unclassified	M+NH4	C45H87NO8	37.1	0	-2.70847	2.60176	0.000512017	0.000781026	177.602	361663	2036.36	241295	325091	453205	633686	128710	387991	1.72686e-06	5388.86	851.363	2274.95	2842.14	860.866
2-amino-4-({2-[(1-carboxy-2-hydroxy-1-methylpropyl)sulfanyl]-1-[(carboxymethyl)-C-hydroxycarbonimidoyl]ethyl}-C-hydroxycarbonimidoyl)butanoic acid	7.02918					0.99_468.1289m/z	468.129	0.994283	neg	HMDB0129122	Organic acids and derivatives	Carboxylic acids and derivatives	Amino acids, peptides, and analogues	M+FA-H	C15H25N3O9S	51.1	63.9	-0.979733	2.60007	4.51828e-07	1.32335e-06	130.615	318627	2439.43	287074	304104	301695	240603	337508	440776	2249.02	2317.41	2678.14	2467.15	2414.67	2510.2
PS(18:2(9Z,12Z)/0:0)	-3.80345					11.31_520.2677m/z	520.268	11.3141	neg	LMGP03050011	Lipids and lipid-like molecules	Glycerophospholipids	Glycerophosphoserines	M-H	C24H44NO9P	58.5	94.3	-0.678485	4.92891	1.25004e-07	4.3732e-07	0.0716221	87018.2	1.21496e+06	68967.6	67303.5	81258.5	95575.5	111473	97530.9	881077	1.15024e+06	1.10226e+06	1.33113e+06	1.40996e+06	1.41511e+06
11-acetoxy-3beta,6alpha-dihydroxy-24-methyl-27-nor-9,11-seco-5alpha-cholesta-7,22E-dien-9-one.	2.64911					11.65_492.3628m/z	492.363	11.6455	pos	LMST01031102	Lipids and lipid-like molecules	Sterol Lipids	Sterols	M+NH4	C29H46O5	36.2	9.62	-11.7635	4.80615	1.11563e-14	4.07548e-12	6.27281	1.23945e+06	197591	1.17712e+06	1.2658e+06	1.21656e+06	1.2492e+06	1.27816e+06	1.24986e+06	188293	194431	198839	198768	198019	207196
PS(P-20:0/15:0)	-1.40845					13.21_761.5628n	806.563	13.2109	neg	LMGP03030060	Lipids and lipid-like molecules	Glycerophospholipids	Glycerophosphoserines	M-H, M+FA-H	C41H80NO9P	38.8	3.59	7.50263	4.79937	5.97126e-06	1.29954e-05	0.376715	670832	1.78074e+06	646901	560309	615398	724605	796619	681161	1.44303e+06	1.5938e+06	1.53258e+06	2.12278e+06	1.85439e+06	2.13786e+06
Dimethicone	-0.696136					15.55_162.0903n	163.098	15.5542	pos	HMDB0033532	Hydrocarbon derivatives	Unclassified	Unclassified	M+H, M+NH4	C6H18OSi2	36.1	0	4.00414	2.5766	2.07349e-08	9.54716e-08	0.617223	491392	796133	480047	528357	499332	437450	482806	520356	761118	781215	850525	818636	767628	797677
Docosahexaenoic Acid-d5	-2.23028					0.71_372.2346m/z	372.235	0.709467	pos	96380	Unclassified	Unclassified	Unclassified	M+K	C22H27D5O2	38	0	-0.382176	2.54902	0.000250634	0.0004014	0.213117	91109.6	427510	101715	107348	83036.4	84944.1	85026.5	84588.3	700915	427077	449767	283264	313536	390500
2alpha-(benzyloxy)-1alpha,25-dihydroxy-19-norvitamin D3	2.4272					11.04_510.3756n	528.409	11.0395	pos	LMST03020551	Lipids and lipid-like molecules	Sterol Lipids	Secosteroids	M+NH4, M+Na, M+H	C33H50O4	42.9	32.4	9.1687	4.70148	1.7037e-14	5.14495e-12	5.37849	1.22541e+06	227835	1.18828e+06	1.22478e+06	1.23657e+06	1.18077e+06	1.25564e+06	1.26641e+06	212528	216614	243006	222807	227636	244418
N-Undecylbenzenesulfonic acid	2.70124					12.65_311.1685m/z	311.169	12.6468	neg	HMDB0032549	Benzenoids	Benzene and substituted derivatives	Benzenesulfonic acids and derivatives	M-H	C17H28O3S	53.7	74	-0.408398	4.69091	8.34955e-13	4.35735e-11	6.5036	1.17395e+06	180508	1.10659e+06	1.20564e+06	1.13087e+06	1.17263e+06	1.19967e+06	1.2283e+06	141631	180859	152340	194638	196329	217249
Phellodensin F	3.06139					0.83_485.1692m/z	485.169	0.828633	pos	LMPK12140229	Lipids and lipid-like molecules	Polyketides	Flavonoids	M+H-H2O	C26H30O10	44	50.2	-22.7785	4.65173	7.79282e-11	1.07687e-09	8.34778	1.11543e+06	133620	1.06951e+06	1.05153e+06	1.19731e+06	1.21672e+06	1.01196e+06	1.14557e+06	130071	145312	164069	118535	137507	106227
2'-O-Methylphaseollidinisoflavan	-7.50162					3.29_358.1965m/z	358.197	3.28992	pos	LMPK12080007	Lipids and lipid-like molecules	Polyketides	Flavonoids	M+NH4	C21H24O4	43.1	38.6	-14.0098	2.46047	2.64427e-12	9.2985e-11	0.00551809	1516.9	274895	2025.11	1469.22	1574.02	1341.16	1308.13	1383.74	271362	266472	308815	261924	269857	270943
PA(14:1(9Z)/20:1(11Z))	3.45158					10.60_672.4631n	690.497	10.6008	pos	LMGP10010126	Lipids and lipid-like molecules	Glycerophospholipids	Glycerophosphates	M+NH4, M+Na, M+H	C37H69O8P	44.7	43.9	-14.6618	3.68584	4.11267e-13	2.73161e-11	10.9403	674979	61696.5	650248	684996	648508	697961	646985	721173	68154.6	59507.8	68404.9	56734.2	57028	60349.7
2-{[hydroxy(4-hydroxy-3,5-dimethoxyphenyl)methylidene]amino}acetic acid	0.878145					0.84_255.0740n	300.072	0.840433	neg	HMDB0131458	Benzenoids	Benzene and substituted derivatives	Benzoic acids and derivatives	M-H, M+FA-H	C11H13NO6	48.1	43.4	-1.08558	2.43567	1.37634e-09	1.0168e-08	1.83801	592326	322265	596645	564330	570423	645248	573600	603711	316815	313027	321363	330933	336144	315307
2E,4E,6E,8E,10E,12E,14E,16E,18E-eicosanonaenal	3.43134					12.18_323.1684m/z	323.168	12.1829	neg	LMFA06000266	Unclassified	Unclassified	Unclassified	M+FA-H	C20H22O	36.4	0	11.2097	1.76994	1.9199e-12	7.4078e-11	10.7879	155944	14455.5	147443	161828	145767	154744	161783	164098	10719.6	13966.6	11132.9	15301	16894.8	18717.9
PA(P-16:0/17:2(9Z,12Z))	2.9381					11.00_642.4527n	660.487	10.9999	pos	LMGP10030011	Lipids and lipid-like molecules	Glycerophospholipids	Glycerophosphates	M+H, M+Na, M+NH4	C36H67O7P	36.3	1.78	-15.187	4.45297	8.0679e-15	3.7052e-12	7.66401	1.02901e+06	134265	977775	1.0478e+06	1.04488e+06	1.01785e+06	1.05988e+06	1.02586e+06	129644	127186	149941	126458	128034	144327
ADMA	-2.60848					0.79_203.1499m/z	203.15	0.794583	pos	6891	Unclassified	Unclassified	Unclassified	M+H	C8H18N4O2	47.6	49.5	-1.85838	4.45002	3.61353e-10	3.43301e-09	0.163972	176255	1.07491e+06	173704	169194	160055	171484	182671	200420	1.17092e+06	1.04087e+06	1.20758e+06	998298	1.02901e+06	1.00277e+06
PQQH2	8.24571					0.74_377.0252m/z	377.025	0.738017	neg	63124	Unclassified	Unclassified	Unclassified	M+FA-H	C14H8N2O8	36.2	0	-3.21883	1.76125	9.72113e-08	3.53352e-07	303.533	143878	474.013	156449	124703	141834	179184	105479	155622	1.72686e-06	2844.08	1.72686e-06	1.72686e-06	1.72686e-06	1.72686e-06
3-hydroxy-suberic acid	-0.551119					15.28_173.0782m/z	173.078	15.284	pos	LMFA01170093	Lipids and lipid-like molecules	Fatty Acyls	Fatty Acids and Conjugates	M+H-H2O	C8H14O5	39.8	17	-13.9701	4.34285	1.42961e-07	4.90372e-07	0.682491	1.87777e+06	2.75135e+06	1.90901e+06	1.74364e+06	1.95182e+06	1.96467e+06	1.84245e+06	1.85502e+06	2.87597e+06	2.85967e+06	2.80777e+06	2.8021e+06	2.65883e+06	2.50374e+06
N-stearoyl valine	-0.542571					13.16_383.3392n	406.328	13.1579	pos	75504	Unclassified	Unclassified	Unclassified	M+Na, M+K, M+H	C23H45NO3	51.8	64.6	-1.86449	4.3401	3.36608e-08	1.43955e-07	0.686546	1.89777e+06	2.76422e+06	1.74066e+06	1.83242e+06	1.99361e+06	1.99833e+06	1.90001e+06	1.92158e+06	2.72169e+06	2.86175e+06	2.81135e+06	2.85699e+06	2.73519e+06	2.59839e+06
Sphinganine-1-phosphocholine	2.25397					11.04_466.3496n	484.383	11.0395	pos	LMSP01060002	Lipids and lipid-like molecules	Sphingolipids	Sphingoid bases	M+NH4, M+Na, M+H	C23H51N2O5P	45.1	38.6	-8.47474	4.30136	1.88856e-15	1.29618e-12	4.76994	1.05581e+06	221346	1.03044e+06	1.04697e+06	1.05202e+06	1.04034e+06	1.07512e+06	1.08995e+06	205076	216193	226585	215461	228250	236509
PS(O-16:0/15:0)	-0.462611					14.24_708.5089m/z	708.509	14.2431	pos	LMGP03020005	Lipids and lipid-like molecules	Glycerophospholipids	Glycerophosphoserines	M+H	C37H74NO9P	36.3	0	-12.0051	4.29004	1.31497e-06	3.38144e-06	0.725672	2.29665e+06	3.16487e+06	2.04571e+06	2.15917e+06	2.34229e+06	2.47091e+06	2.37814e+06	2.38371e+06	2.93996e+06	3.17172e+06	3.20633e+06	3.32396e+06	3.24654e+06	3.10069e+06
Scillarenin	3.05229					2.15_423.1967m/z	423.197	2.14628	pos	LMST01130003	Lipids and lipid-like molecules	Sterol Lipids	Sterols	M+K	C24H32O4	47.3	54.5	9.06207	2.34232	4.65044e-13	2.91767e-11	8.29527	281704	33959.6	281512	297932	271783	271621	272184	295194	40906.2	32738	35560.8	27068.9	33558.9	33925
(+)-Scalarin	3.37146					10.58_420.3053m/z	420.305	10.5815	pos	LMPR0105060001	Lipids and lipid-like molecules	Prenol lipids	Isoprenoids	M+NH4	C25H38O4	38.8	24.6	-13.7989	1.72357	1.92845e-13	1.74306e-11	10.3493	148361	14335.5	144018	154620	140057	154053	144355	153065	15820.1	14792.7	13589	12653.3	13701.7	15456
2-Palmitoylglycerophosphocholine	2.697					11.65_496.3416n	514.376	11.6455	pos	HMDB0061702	Lipids and lipid-like molecules	Glycerophospholipids	Glycerophosphocholines	M+H, M+NH4	C24H51NO7P+	38.1	5.26	2.66953	4.21734	6.86272e-14	9.83316e-12	6.4845	948795	146317	899761	962768	914083	966659	987183	962317	139660	142455	148605	146471	143385	157328
3,4,2',3',4',6',alpha-Heptahydroxychalcone 2'-glucoside	1.16888					0.77_527.1014m/z	527.101	0.772067	neg	LMPK12120366	Lipids and lipid-like molecules	Polyketides	Flavonoids	M+FA-H	C21H22O13	37.2	1.03	-5.98367	4.2045	1.51984e-07	5.15236e-07	2.24838	1.47719e+06	657003	1.68513e+06	1.415e+06	1.45827e+06	1.56145e+06	1.28134e+06	1.46194e+06	757313	596753	736335	651560	565624	634433
1,3,8-Trihydroxy-4-methyl-2,7-diprenylxanthone	3.09626					15.46_393.1716m/z	393.172	15.4555	neg	92247	Organoheterocyclic compounds	Benzopyrans	1-benzopyrans	M-H	C24H26O5	38.1	0	2.2059	4.1989	9.33356e-11	1.22477e-09	8.55199	905261	105854	839658	862522	858894	892981	977334	1.00018e+06	78436.8	102389	83800.5	108624	121407	140466
Nequinate	3.57166					15.50_410.1616m/z	410.162	15.4963	neg	87920	Organoheterocyclic compounds	Quinolines and derivatives	Quinolones and derivatives	M+FA-H	C22H23NO4	37.4	0	1.81424	1.71143	3.78579e-11	6.22237e-10	11.8899	144818	12180	141777	136880	134275	142283	154725	158969	7128.19	11316.7	8566.09	12097.6	15072.9	18898.4
PA(16:1(9Z)/19:1(9Z))	3.01566					11.00_686.4788n	704.513	10.9999	pos	LMGP10010213	Lipids and lipid-like molecules	Glycerophospholipids	Glycerophosphates	M+NH4, M+Na, M+H	C38H71O8P	40.9	24.6	-14.3743	4.13524	8.93252e-15	3.72978e-12	8.0873	880432	108866	837396	866647	883155	895718	910124	889548	104671	103271	122228	98106.7	107314	117606
26-Hydroxycastasterone	2.26135					11.34_463.3415m/z	463.341	11.3357	pos	73405	Unclassified	Unclassified	Unclassified	M+H-H2O	C28H48O6	36	0	-0.667168	2.31633	5.41005e-13	3.20765e-11	4.79441	306090	63843	323916	301436	298620	300285	293354	318929	69691.1	62047.3	60244.2	63625.7	60759.3	66690.7
1-O-(2R-hydroxy-tetradecyl)-sn-glycerol	0.221539					11.47_304.2605n	322.294	11.4732	pos	LMGL01020061	Lipids and lipid-like molecules	Glycerolipids	Monoradylglycerols	M+NH4, M+Na, M+H	C17H36O4	45.9	36.5	-2.82632	2.31034	0.00253281	0.00352498	1.16598	2.14059e+06	1.83587e+06	2.01427e+06	2.10527e+06	2.18637e+06	2.22021e+06	2.17859e+06	2.13882e+06	1.59166e+06	1.78915e+06	1.69178e+06	2.00635e+06	1.94983e+06	1.98648e+06
2-[(Methylthio)methyl]-2-butenal	-1.22412					0.73_130.0458n	148.079	0.726483	pos	HMDB0031370	Organic oxygen compounds	Organooxygen compounds	Carbonyl compounds	M+H, M+NH4	C6H10OS	37.1	0	4.11855	2.30388	6.16334e-09	3.45699e-08	0.42806	181551	424125	178079	167791	184198	197465	170462	191309	417814	431720	473649	437209	387890	396464
1-O-(2R-hydroxy-hexadecyl)-sn-glycerol	1.27961					11.87_332.2918n	350.326	11.8689	pos	LMGL01020063	Lipids and lipid-like molecules	Glycerolipids	Monoradylglycerols	M+NH4, M+Na, M+H	C19H40O4	42.4	19.1	-2.5603	3.94979	1.88274e-09	1.31247e-08	2.42774	1.20818e+06	497657	1.15416e+06	1.17702e+06	1.17213e+06	1.2311e+06	1.29239e+06	1.22228e+06	403822	478070	438954	554126	529519	581449
S-(1,2-DICARBOXYETHYL)GLUTATHIONE	5.7446					0.99_422.0872m/z	422.087	0.994283	neg	44314	Unclassified	Unclassified	Unclassified	M-H	C14H21N3O10S	51.4	66.5	-0.774729	2.29216	4.54236e-07	1.32971e-06	53.6164	250203	4666.53	211293	260866	216540	201460	269917	341140	5449.72	3641.14	3682.46	4114.92	5911.51	5199.44
Bis(1L-myo-inositol)-3,1'-phosphate 1-phosphate	-9.67914					4.07_483.0326m/z	483.033	4.06655	neg	73367	Unclassified	Unclassified	Unclassified	M-H2O-H	C12H24O17P2	38	0	3.02859	2.28374	5.16966e-11	7.89072e-10	0.0012198	288.329	236374	557.391	379.178	159.932	457.367	1.72686e-06	176.108	260827	229087	259135	209968	230726	228499
2-(9R-(15Z-docosenoyloxy)-3-methyl-2Z-decenoyloxy)-ethanesulfonic acid	3.30757					10.60_628.4375n	646.471	10.6008	pos	LMFA07020002	Lipids and lipid-like molecules	Fatty Acyls	Fatty esters	M+NH4, M+Na, M+H	C35H64O7S	45.2	36	0.326772	3.91173	3.91387e-13	2.63042e-11	9.90095	768297	77598.3	728924	784529	738253	806775	745154	806148	81063.6	71430	84850.4	75288.6	75725.6	77231.7
PE-Cer(d14:1(4E)/18:0(2OH))	-3.07341					14.72_648.4944n	671.484	14.7152	pos	LMSP03020059	Lipids and lipid-like molecules	Sphingolipids	Phosphosphingolipids	M+Na, M+K, M+NH4	C34H69N2O7P	45.1	50.1	15.5985	3.90842	3.55835e-08	1.50895e-07	0.118799	95070.2	800263	89801	66709.1	93890.9	106117	120027	93876.3	685763	726683	729540	947999	773792	937803
Viscumneoside V	1.49914					1.01_773.1969m/z	773.197	1.01153	neg	LMPK12140437	Lipids and lipid-like molecules	Polyketides	Flavonoids	M+FA-H	C32H40O19	42.4	40.8	-24.2362	3.89995	3.67994e-09	2.27413e-08	2.82674	1.0736e+06	379802	1.15877e+06	1.13752e+06	999264	1.13684e+06	977505	1.0317e+06	428074	410220	332992	328195	398580	380748
PG(21:0/22:1(11Z))	1.22622					13.94_874.6703n	892.704	13.943	pos	LMGP04010699	Lipids and lipid-like molecules	Glycerophospholipids	Glycerophosphoglycerols	M+NH4, M+Na	C49H95O10P	38.7	0.648	4.63697	1.67011	0.0306347	0.0377315	2.33953	352123	150510	1.72686e-06	417446	346935	407989	449195	491172	1.72686e-06	242190	143875	167688	177813	171496
Dibutyl disulfide	-0.5533					15.97_178.0851n	179.092	15.9692	pos	86351	Organosulfur compounds	Organic disulfides	Dialkyldisulfides	M+H, M+NH4, M+H-H2O	C8H18S2	36.7	0.181	0.767402	3.85849	1.16921e-05	2.38442e-05	0.68146	1.53891e+06	2.25826e+06	1.69831e+06	1.41485e+06	1.71876e+06	1.38891e+06	1.44695e+06	1.5657e+06	2.15194e+06	2.50087e+06	2.25234e+06	2.33922e+06	2.29093e+06	2.01428e+06
FMC-5(d18:1/20:0)	3.57132					11.65_966.6880m/z	966.688	11.6455	pos	83798	Unclassified	Unclassified	Unclassified	M+H	C54H95NO13	36.8	0	0.355944	2.22881	5.97978e-14	9.17507e-12	11.887	244799	20593.8	240303	240421	237398	240197	260226	250246	18656.5	19608.8	23664.2	18588.4	16485	26559.6
Acetylcarnitine	-2.20706					0.85_204.1227m/z	204.123	0.845667	pos	956	Unclassified	Unclassified	Unclassified	M+H	C9H17NO4	47	39.1	-1.7946	3.81862	2.06119e-10	2.2146e-09	0.216575	182835	844207	154082	174636	185081	191658	193905	197645	904785	862370	920924	810719	765979	800463
PC(16:0/20:4(5Z,8Z,10E,14Z)(12OH[S]))	-2.15691					13.72_797.5540n	798.561	13.7212	pos	LMGP20010002	Lipids and lipid-like molecules	Glycerophospholipids	Oxidized glycerophospholipids	M+H, M+Na	C44H80NO9P	56.8	92.2	-3.84047	3.79754	6.42998e-07	1.79816e-06	0.224237	196015	874143	179604	157188	182659	223109	236035	197494	686365	818569	799787	1.09471e+06	845688	999734
OG-PA	-2.04895					13.27_595.2886m/z	595.289	13.2729	neg	LMGP20070021	Lipids and lipid-like molecules	Glycerophospholipids	Oxidized glycerophospholipids	M+FA-H	C26H47O10P	41.8	10.9	-0.503998	3.78384	0.000139196	0.000232669	0.24166	233497	966222	176044	187447	215392	245019	307671	269410	583807	792338	776402	1.04749e+06	1.31436e+06	1.28294e+06
Cerotic acid(d3)	0.595068					11.49_438.3779m/z	438.378	11.4903	pos	45760	Unclassified	Unclassified	Unclassified	M+K	C26H49D3O2	38.5	0	-1.97374	3.77531	2.11109e-05	4.08738e-05	1.51054	2.05567e+06	1.36088e+06	1.88408e+06	1.88381e+06	1.9722e+06	2.27036e+06	2.09531e+06	2.22826e+06	1.12159e+06	1.30937e+06	1.30573e+06	1.52469e+06	1.38459e+06	1.51931e+06
Heptanoyl thio-PC	3.21072					11.24_610.4246m/z	610.425	11.2429	pos	44954	Unclassified	Unclassified	Unclassified	M+H	C31H64NO6PS	36	0.132	-3.0646	3.76636	1.10429e-13	1.21827e-11	9.25815	717749	77526.1	669301	731254	716523	734456	703427	751530	78048.2	76602.1	79056.9	74132.7	76499.8	80816.8
PG(O-16:0/18:3(9Z,12Z,15Z))	3.15122					10.98_730.5039n	748.538	10.9792	pos	LMGP04020077	Lipids and lipid-like molecules	Glycerophospholipids	Glycerophosphoglycerols	M+H, M+Na, M+NH4	C40H75O9P	36.3	2.21	-15.0381	3.73086	5.36757e-16	6.7539e-13	8.88405	707240	79607.9	682299	705574	710558	730542	709980	704488	74538.1	75575.4	89164.1	77621.6	75352.8	85395.2
D-1-[(3-Carboxypropyl)amino]-1-deoxyfructose	0.948487					0.78_265.1156n	266.123	0.777567	pos	HMDB0038663	Unclassified	Unclassified	Unclassified	M+H-H2O, M+H	C10H19NO7	52.7	68.4	-2.00932	3.72883	1.22731e-09	9.24424e-09	1.92985	1.31483e+06	681313	1.32826e+06	1.25439e+06	1.32386e+06	1.31352e+06	1.29107e+06	1.37789e+06	713150	703376	606870	631991	773167	659324
Dioclein	0.902757					0.77_377.0852m/z	377.085	0.772067	neg	LMPK12140604	Lipids and lipid-like molecules	Polyketides	Flavonoids	M+FA-H	C17H16O7	37	1.66	-7.78436	3.71718	1.52896e-08	7.44079e-08	1.86964	1.36463e+06	729889	1.3402e+06	1.38054e+06	1.35527e+06	1.3684e+06	1.33918e+06	1.40417e+06	740191	687442	866815	720915	590447	773525
PIM1(18:0/14:0)	-2.39596					10.71_953.5627m/z	953.563	10.7115	neg	LMGP15010014	Lipids and lipid-like molecules	Glycerophospholipids	Glycerophosphoinositolglycans	M-H2O-H	C47H89O18P	39.7	2.34	1.89078	3.71294	0.000302875	0.000479206	0.189995	169593	892618	117650	109454	134907	193677	261672	200199	478056	767023	704606	919852	1.08245e+06	1.40372e+06
PE(O-16:0/16:1(9Z))	1.47501					11.42_658.5072m/z	658.507	11.4218	pos	LMGP02020027	Lipids and lipid-like molecules	Glycerophospholipids	Glycerophosphoethanolamines	M+H-H2O	C37H74NO7P	48.8	68.2	-14.5316	3.70952	3.32443e-09	2.09036e-08	2.77985	981278	352997	876938	911902	990581	1.03783e+06	1.02363e+06	1.04678e+06	303465	325757	336776	368914	373795	409271
2,3,4,7,8,9,15,22,23,28-decahydroxy-14-(hydroxymethyl)-12,27,31,34-tetraoxo-13,25,32,35-tetraoxaoctacyclo[14.13.3.3¹⁷,²⁶.0⁵,³⁰.0⁶,¹¹.0¹⁸,²⁶.0¹⁹,²⁴.0²⁹,³³]pentatriaconta-1,3,5(30),6,8,10,19(24),20,22,28-decaene-20-carboxylic acid	-7.29102					3.82_735.0506m/z	735.051	3.8179	neg	HMDB0134684	Phenylpropanoids and polyketides	Tannins	Hydrolyzable tannins	M-H2O-H	C33H22O21	41.3	22.1	4.04279	3.69819	1.40575e-12	6.08772e-11	0.00638532	3969.69	621690	3964.66	4946.68	3590.47	5617.08	2733.27	2965.97	676703	628795	642140	580137	586660	615704
1-[(5-Amino-5-carboxypentyl)amino]-1-deoxyfructose	0.892949					0.71_309.1650m/z	309.165	0.709467	pos	HMDB0034879	Organic oxygen compounds	Organooxygen compounds	Carbohydrates and carbohydrate conjugates	M+H	C12H24N2O7	48.7	51	-2.15864	1.51114	1.58832e-10	1.81961e-09	1.85697	224344	120812	215213	229886	225512	235308	225679	214468	118564	118641	114464	126734	118688	127782
N-Formyl-4-amino-5-aminomethyl-2-methylpyrimidine	-0.610907					15.55_166.0853n	167.092	15.5542	pos	73404	Unclassified	Unclassified	Unclassified	M+H-H2O, M+H	C7H10N4O	41	13.8	-1.03353	3.68476	1.02641e-05	2.11471e-05	0.654785	1.24132e+06	1.89577e+06	1.30357e+06	1.28917e+06	1.43538e+06	1.01916e+06	1.02982e+06	1.37084e+06	1.87187e+06	2.011e+06	1.96644e+06	1.91596e+06	1.84971e+06	1.75966e+06
15-Demethoxy-epsilon-rhodomycin	2.62194					0.81_570.1970m/z	570.197	0.806233	neg	72430	Unclassified	Unclassified	Unclassified	M-H	C29H33NO11	37.5	0	-1.83784	3.6817	1.45087e-09	1.05866e-08	6.15577	738498	119969	657616	827966	749776	656159	771912	767561	122003	121284	159668	103014	127690	86152
Squamocin K	-3.73988					8.51_623.4521m/z	623.452	8.50693	neg	HMDB0029957	Lipids and lipid-like molecules	Fatty Acyls	Fatty alcohols	M+FA-H	C35H62O6	56.9	87.1	-1.29026	3.67096	7.87604e-06	1.66839e-05	0.0748484	52607.7	702857	62361.2	60033.6	45775.5	49212.4	51182.1	47081.5	650344	604030	550106	539781	869034	1.00384e+06
3,6-dihydroxy-2-[3-methoxy-4-(sulfooxy)phenyl]-7-(sulfinooxy)-3,4-dihydro-2H-1-benzopyran-5-olate	-5.63703					1.94_463.0032m/z	463.003	1.94468	neg	HMDB0127823	Phenylpropanoids and polyketides	Flavonoids	Flavans	M-H	C16H16O12S2	45.6	50.8	4.65279	1.61391	2.59392e-10	2.65595e-09	0.0200949	2423.31	120593	3045.9	2824.38	2648.48	2873.66	1686.25	1461.21	124453	131247	135884	112337	106976	112662
N-(1-Deoxy-1-fructosyl)leucine	0.948538					1.99_292.1401m/z	292.14	1.98552	neg	HMDB0037840	Organic acids and derivatives	Carboxylic acids and derivatives	Amino acids, peptides, and analogues	M-H	C12H23NO7	54.6	74.9	-0.21095	2.15455	4.57321e-07	1.33702e-06	1.92992	449881	233109	520705	467438	438938	435316	409102	427785	255315	233956	201526	206019	258155	243683
1alpha,25-dihydroxy-26,27-dimethyl-20,21,22,22,23,23-hexadehydro-24a-homovitamin D3	2.68801					10.60_452.3341n	470.368	10.6008	pos	LMST03020446	Lipids and lipid-like molecules	Sterol Lipids	Secosteroids	M+NH4, M+Na, M+H	C30H44O3	42.9	34.6	11.1268	3.64597	7.04938e-13	3.81965e-11	6.44425	710389	110236	676024	729988	682099	733448	688247	752527	108763	103946	114203	106769	107757	119977
L-NMMA	-3.66567					0.73_189.1343m/z	189.134	0.726483	pos	44311	Unclassified	Unclassified	Unclassified	M+H	C7H16N4O2	51.5	68.2	-1.72625	3.62299	1.79828e-12	7.10806e-11	0.0787997	50771	644305	45884.7	53129.3	47363.8	53920.8	54126.5	50200.9	628148	620397	660172	684865	595068	677177
Miconioside B	7.85328					4.55_593.1954m/z	593.195	4.55227	neg	LMPK12140234	Lipids and lipid-like molecules	Polyketides	Flavonoids	M-H	C28H34O14	43.3	35.1	13.2234	1.60541	0.000198954	0.000323994	231.246	133406	576.902	242538	138196	132776	92312.8	91151.3	103463	194.238	319.209	908.262	457.702	1378.21	203.79
(2S)-5,7,3',4'-Tetrahydroxyflavanone 7-glucuronide	1.07445					0.79_509.0906m/z	509.091	0.78915	neg	LMPK12140372	Lipids and lipid-like molecules	Polyketides	Flavonoids	M+FA-H	C21H20O12	42.3	25.9	-6.68753	3.59691	2.28494e-05	4.39615e-05	2.10593	1.20505e+06	572216	1.50197e+06	1.36509e+06	1.17551e+06	1.11163e+06	914735	1.16134e+06	631193	542992	540337	523753	588067	606957
SERICETIN DIACETATE	-1.95931					0.79_488.1846n	471.181	0.794583	pos	43609	Unclassified	Unclassified	Unclassified	M+H-H2O, M+H, M+K	C29H28O7	36.1	0	2.17446	3.59487	8.6255e-10	6.89097e-09	0.257151	203514	791417	204121	187655	207139	193029	215534	213605	870271	809633	751055	712693	858463	746389
OG-PE	-1.91283					10.55_638.3307m/z	638.331	10.5481	neg	LMGP20020036	Lipids and lipid-like molecules	Glycerophospholipids	Oxidized glycerophospholipids	M+FA-H	C28H52NO10P	42.6	14.8	-0.667802	3.58417	0.000177029	0.000290757	0.265572	239695	902562	216966	176411	216709	275870	306052	246163	655131	805650	577050	931307	1.2382e+06	1.20804e+06
N-(2-fluro-ethyl)-eicosanoyl amine	0.782477					11.51_380.3361m/z	380.336	11.5073	pos	LMFA08020049	Lipids and lipid-like molecules	Fatty Acyls	Fatty amides	M+Na	C22H44FNO	36	5.76	17.3204	2.11459	1.14093e-07	4.04904e-07	1.72008	493702	287023	457142	491729	471065	509017	524593	508665	247205	272639	268684	313412	301765	318430
Perfluoroundecanoic acid	3.2663					11.56_602.9296m/z	602.93	11.5626	pos	HMDB0061743	Organohalogen compounds	Alkyl halides	Alkyl fluorides	M+K	C11HF21O2	37.8	0	4.0392	1.28818	4.84321e-13	2.96386e-11	9.62174	83623.5	8691.1	80220.6	84594.6	78132.5	83792.5	87961.4	87039.5	7747.7	9411.2	9874.35	7967.12	9100.52	8045.73
Succinyladenosine	-2.95388					2.99_384.1141m/z	384.114	2.9878	pos	HMDB0000912	Nucleosides, nucleotides, and analogues	Purine nucleosides	Unclassified	M+H	C14H17N5O8	53.2	72.3	-2.21108	3.516	8.11762e-09	4.36609e-08	0.129061	83773.4	649101	82298.2	82948.7	81033.6	85161.9	82254.3	88943.8	670731	627879	718832	514306	629398	733460
12-HETE-G	1.6802					11.37_394.2738n	412.308	11.3701	pos	LMGL01010031	Lipids and lipid-like molecules	Glycerolipids	Monoradylglycerols	M+NH4, M+Na, M+H	C23H38O5	39.3	16.7	4.66295	3.51243	6.43246e-07	1.79863e-06	3.20472	840656	262318	683500	856137	905989	891067	697941	1.0093e+06	274787	271825	247951	231314	285129	262904
6-{[6-(2-carboxyeth-1-en-1-yl)-4-methoxy-2H-1,3-benzodioxol-5-yl]oxy}-3,4,5-trihydroxyoxane-2-carboxylic acid	-36.0078					1.01_432.1125m/z	432.113	1.00733	pos	HMDB0128725	Organic oxygen compounds	Organooxygen compounds	Carbohydrates and carbohydrate conjugates	M+NH4	C17H18O12	38.4	0	-2.67309	1.56466	1.78744e-05	3.50509e-05	1.44731e-11	1.72686e-06	119315	1.72686e-06	1.72686e-06	1.72686e-06	1.72686e-06	1.72686e-06	1.72686e-06	156993	135688	142501	119550	48033.9	113125
Geranyl acetoacetate	-0.615					1.89_221.1533m/z	221.153	1.89027	pos	92981	Lipids and lipid-like molecules	Fatty Acyls	Fatty alcohol esters	M+H-H2O	C14H22O3	39	0	-1.48289	1.56438	9.37726e-09	4.93575e-08	0.65293	211023	323194	209086	211215	219468	229866	193901	202600	319334	320079	327226	339044	324080	309400
Premithramycin A3'	7.55548					0.81_799.2856m/z	799.286	0.806233	neg	63782	Unclassified	Unclassified	Unclassified	M-H2O-H	C40H50O18	37.5	0	4.53274	3.41267	1.35623e-07	4.69324e-07	188.116	544083	2892.26	487889	584209	624684	492692	674673	400348	1.72686e-06	1.72686e-06	17336.8	1.72686e-06	1.72686e-06	16.7365
BUCLADESINE	5.92723					1.01_469.1355n	470.143	1.00733	pos	44324	Unclassified	Unclassified	Unclassified	M+H-H2O, M+H	C18H24N5O8P	38.5	0	-1.68896	3.39456	1.28554e-08	6.43308e-08	60.8519	537927	8839.93	452566	488747	549628	478425	616771	641424	8859.73	12216.7	8780.74	5730.11	8247	9205.33
PC(13:0/20:3(8Z,11Z,14Z))	-3.05696					14.56_741.5361n	764.525	14.5574	pos	LMGP01011355	Lipids and lipid-like molecules	Glycerophospholipids	Glycerophosphocholines	M+H, M+Na, M+H-H2O	C41H76NO8P	36.3	0	7.04364	1.27972	8.99722e-09	4.76066e-08	0.120161	10266.6	85440.3	10405.1	8509.34	10113.5	11466.9	11774.3	9330.21	94336.7	78677.6	75944.2	92786.1	73363.2	97533.7
PE(18:2(9Z,12Z)/0:0)	-1.61409					10.72_477.2843n	500.273	10.721	pos	LMGP02050011	Lipids and lipid-like molecules	Glycerophospholipids	Glycerophosphoethanolamines	M+Na, M+K, M+H-H2O	C23H44NO7P	57.2	90.6	-2.66662	3.35474	2.21856e-06	5.3822e-06	0.326671	259527	794461	226590	215018	255163	287762	300245	272387	611130	691264	753450	893347	859906	957667
PG(P-16:0/17:2(9Z,12Z))	3.61802					10.60_716.4888n	734.523	10.6008	pos	LMGP04030011	Lipids and lipid-like molecules	Glycerophospholipids	Glycerophosphoglycerols	M+NH4, M+Na	C39H73O9P	49.6	68.4	-14.5682	3.30754	7.63223e-14	1.0321e-11	12.2781	537416	43770.2	512943	550697	526511	555756	518040	560551	50245.8	41915.4	51112.3	36280.2	40337.1	42730.5
4-O-Methyl-a-D-glucosyl-(1->2)-b-D-xylosyl-(1->4)-D-xylose	-1.292					0.78_490.1759m/z	490.176	0.777567	pos	94294	Organic oxygen compounds	Organooxygen compounds	Carbohydrates and carbohydrate conjugates	M+NH4	C17H28O15	38.2	0	-1.63135	2.04105	2.15658e-06	5.24531e-06	0.408383	136198	333504	143525	178894	129781	131865	130414	102706	298629	317150	405639	355948	286700	336960
Hydroxyprolyl-Valine	3.21905					2.60_230.1262n	231.133	2.59567	pos	85782	Organic acids and derivatives	Carboxylic acids and derivatives	Amino acids, peptides, and analogues	M+H, M+Na, M+H-H2O	C10H18N2O4	42.6	18.2	-1.95491	1.09015	9.05726e-15	3.72978e-12	9.31175	60055.6	6449.44	57992.7	61865.3	59795.8	61598.9	58389.3	60691.6	6543.36	6057.51	7645.25	5156.26	5853.27	7440.99
PA(O-20:0/20:2(11Z,14Z))	1.69565					14.72_742.5925n	760.626	14.7152	pos	LMGP10020062	Lipids and lipid-like molecules	Glycerophospholipids	Glycerophosphates	M+NH4, M+Na	C43H83O7P	50	59	6.51768	3.2367	0.00921044	0.0120048	3.23922	957252	295519	0.149579	1.1586e+06	984756	1.1028e+06	1.1827e+06	1.31466e+06	1602.83	409881	312377	317203	390915	341135
Isanolic acid	-2.18684					0.57_308.2174m/z	308.217	0.571083	pos	LMFA02000200	Lipids and lipid-like molecules	Fatty Acyls	Octadecanoids	M+NH4	C18H26O3	47.7	62.1	-15.77	3.21936	4.14466e-06	9.38161e-06	0.219631	139269	634104	183966	147448	139239	144428	107593	112940	873175	663325	544137	509906	651434	562650
Triamcinolone	3.7356					15.91_393.1717m/z	393.172	15.9057	neg	2902	Lipids and lipid-like molecules	Steroids and steroid derivatives	Hydroxysteroids	M-H	C21H27FO6	39.4	0	-0.559861	1.55199	9.82236e-12	2.29524e-10	13.3207	117729	8838.01	123245	123834	111711	126558	110979	110045	6867.17	8757.15	9255.26	10011	7295.93	10841.5
1-(8-[5]-ladderane-octanyl)-2-(8-[3]-ladderane-octanyl)-sn-glycerol	-4.45571					14.68_673.4976m/z	673.498	14.6758	pos	LMGL02030030	Lipids and lipid-like molecules	Glycerolipids	Diradylglycerols	M+K	C43H70O3	50.8	66.2	3.03136	3.17546	2.42052e-08	1.08731e-07	0.0455719	22140.9	485846	13223.4	10587.8	25331	30104.7	28519.4	25079.5	504784	377282	544197	552900	415333	520581
2-Methylbutyroylcarnitine	-3.10674					4.47_246.1697m/z	246.17	4.46667	pos	5367	Lipids and lipid-like molecules	Fatty Acyls	Fatty acid esters	M+H	C12H23NO4	48.9	48.6	-1.07911	3.11514	2.35795e-11	4.35962e-10	0.116086	57655.6	496664	55080.6	57385	57405.8	62274	54217.9	59570.1	512887	512052	546878	465559	456032	486575
Indoleacrylic acid	-0.429257					3.85_187.0631n	205.097	3.85202	pos	HMDB0000734	Organoheterocyclic compounds	Indoles and derivatives	Indoles	M+H, M+NH4, M+H-H2O	C11H9NO2	43.8	29.5	-1.30148	3.07489	1.82963e-06	4.53185e-06	0.742644	1.2868e+06	1.73272e+06	1.33969e+06	1.37015e+06	1.3074e+06	1.22304e+06	1.22457e+06	1.25593e+06	1.75472e+06	1.7222e+06	1.88757e+06	1.61383e+06	1.67279e+06	1.74522e+06
5-Hydroxyriluzole glucuronide	-5.65494					3.96_425.0273m/z	425.027	3.96303	neg	2325	Unclassified	Unclassified	Unclassified	M-H	C14H13F3N2O8S	37.4	0	0.194941	1.98687	1.74867e-12	6.98512e-11	0.0198469	3610.19	181902	3000.35	2996.86	4086.94	3759.52	3811.15	4006.34	194813	182850	187823	163561	177737	184630
1-O-(2R-hydroxy-octadecyl)-sn-glycerol	1.78416					11.87_378.3569m/z	378.357	11.8689	pos	LMGL01020064	Lipids and lipid-like molecules	Glycerolipids	Monoradylglycerols	M+NH4	C21H44O4	39.6	4.64	-2.55722	3.05026	5.04696e-10	4.48269e-09	3.44418	595796	172986	567009	556669	577074	601952	642594	629479	133654	161585	155630	207409	180391	199247
N-[(5-Hydroxy-2-pyridinyl)methyl]adenosine	4.32571					0.99_419.1305m/z	419.13	0.994283	neg	95362	Nucleosides, nucleotides, and analogues	Purine nucleosides	Unclassified	M+FA-H	C16H18N6O5	37.8	0	-4.2918	1.96328	9.67873e-12	2.27873e-10	20.0524	183351	9143.59	186759	192374	165620	196250	170801	188304	8083.83	10297.5	9076	8282.89	8601.37	10520
5'-Carboxy-gamma-chromanol	-0.615676					2.80_324.2164m/z	324.216	2.8009	pos	HMDB0012799	Unclassified	Unclassified	Unclassified	M+NH4	C18H26O4	43.5	23.8	-1.83256	3.04213	5.80636e-07	1.64447e-06	0.652624	813445	1.24642e+06	744142	742944	778025	805191	924774	885596	1.22971e+06	1.23858e+06	1.24919e+06	1.25872e+06	1.34059e+06	1.16176e+06
3-carboxy-4-methyl-5-(4-oxopentyl)-2-furanpropanoic acid	-0.857691					2.99_281.0988m/z	281.099	2.9862	neg	LMFA01150067	Lipids and lipid-like molecules	Fatty Acyls	Fatty Acids and Conjugates	M-H	C14H18O6	41.5	29.4	-15.2041	1.2537	2.45405e-07	7.79875e-07	0.551835	89946.7	162996	88456.5	91751.6	87897.6	98204.4	82988.6	90381.3	168009	166301	181194	146754	146434	169280
MGDG(18:3(9Z,12Z,15Z)/18:3(9Z,12Z,15Z))	3.25625					10.98_774.5304n	792.564	10.9792	pos	LMGL05010001	Lipids and lipid-like molecules	Glycerolipids	Glycosyldiradylglycerols	M+NH4, M+Na	C45H74O10	52.2	71.6	2.80012	3.02398	4.12538e-14	7.72197e-12	9.55493	460884	48235.2	438009	465430	471152	482056	445928	462730	44870.4	48424.9	55173.3	48883.2	42021.7	50037.6
3-Methylpyrrolo[1,2-a]pyrazine	-0.739139					15.55_133.0639n	151.097	15.5542	pos	HMDB0033172	Organoheterocyclic compounds	Pyrrolotriazines	Unclassified	M+H, M+NH4	C7H7N3	45.2	27.7	-1.03336	3.0221	1.61977e-08	7.80223e-08	0.599097	626025	1.04495e+06	635061	636902	592632	541981	673272	676299	1.00028e+06	1.02908e+06	1.10385e+06	1.0723e+06	1.02957e+06	1.03461e+06
cholesta-5,7,8(14),22E-tetraen-3-one	1.94907					11.04_378.2973n	396.331	11.0395	pos	LMST01010295	Lipids and lipid-like molecules	Sterol Lipids	Sterols	M+NH4, M+Na, M+H	C27H38O	39.1	19.1	13.2134	3.00024	9.00341e-14	1.10226e-11	3.86125	548214	141979	526681	544967	549985	544416	559266	563970	121803	140211	136071	146753	150321	156712
4-Hydroxy-5-(3'-hydroxyphenyl)-valeric acid-3'-O-sulphate	-3.03285					0.68_290.0460n	313.035	0.675417	pos	HMDB0059975	Lipids and lipid-like molecules	Fatty Acyls	Fatty acids and conjugates	M+Na, M+K	C11H14O7S	42.5	24.1	-0.17702	1.94393	1.04863e-13	1.18161e-11	0.122186	23743.9	194326	21425.9	22836.8	23525.6	25645.1	24132.9	24897.1	196364	192888	200292	203149	181913	191349
6-(2,4-dihydroxyphenyl)-2-{4-[(E)-2-(2,4-dihydroxyphenyl)ethenyl]-2,6-dihydroxyphenyl}-4-methylcyclohex-3-ene-1-carboxylic acid	-3.99909					4.78_508.1958m/z	508.196	4.77822	pos	HMDB0126249	Phenylpropanoids and polyketides	Stilbenes	Unclassified	M+NH4	C28H26O8	44.5	33.7	-1.59574	1.38081	7.58944e-08	2.86489e-07	0.0625393	5871.25	93880.9	9908.94	4783.33	5516.24	5449.23	4496.25	5073.52	110836	90570.4	110919	89025.2	69831.3	92103
PIM1(19:0/16:0)	-1.83691					10.73_995.6098m/z	995.61	10.7308	neg	LMGP15010033	Lipids and lipid-like molecules	Glycerophospholipids	Glycerophosphoinositolglycans	M-H2O-H	C50H95O18P	39.4	3.19	1.98055	2.96883	0.00150336	0.00215449	0.279922	192551	687876	157545	130604	159449	234437	287914	185359	379498	529440	442679	809187	923698	1.04275e+06
Muxiangrin III	1.17408					10.81_395.1526m/z	395.153	10.8104	neg	LMPK12111040	Lipids and lipid-like molecules	Polyketides	Flavonoids	M-H	C23H24O6	49.7	57.8	6.55619	2.95115	2.71226e-05	5.13543e-05	2.25649	768180	340432	874136	980307	782622	637883	696630	637499	280523	336825	317682	340646	400583	366332
PA(20:0/22:1(11Z))	1.5802					14.46_786.6184n	804.652	14.4599	pos	LMGP10010523	Lipids and lipid-like molecules	Glycerophospholipids	Glycerophosphates	M+NH4, M+Na	C45H87O8P	38.5	0.913	5.75444	2.94186	0.0118109	0.0152078	2.99011	840467	281082	1494.4	991411	862295	981823	1.05064e+06	1.15514e+06	200.968	405767	275157	317497	366775	321096
N-(1-Deoxy-1-fructosyl)threonine	-0.273123					0.78_281.1105n	282.118	0.777567	pos	HMDB0037843	Organic oxygen compounds	Organooxygen compounds	Carbohydrates and carbohydrate conjugates	M+H-H2O, M+H	C10H19NO8	53.5	73.3	-2.02913	1.49335	0.000125706	0.000211517	0.827526	543031	656209	563707	558642	553306	517725	532919	531886	716456	674223	626972	611848	686372	621386
Evasterioside D	3.22908					11.22_632.4376m/z	632.438	11.2223	pos	LMST05050009	Lipids and lipid-like molecules	Sterol Lipids	Steroid conjugates	M+NH4	C33H58O10	37.3	1.18	1.25881	2.90922	6.18669e-14	9.34148e-12	9.37671	427332	45573.8	423432	423718	410459	457161	417781	431443	43994	45057.8	47237.4	44752.3	44410.1	47991.4
catechin 3-octanoate	7.26149					11.06_397.1684m/z	397.168	11.0615	neg	LMPK12020286	Unclassified	Unclassified	Unclassified	M-H2O-H	C23H28O7	48.4	50.3	6.51732	1.90334	2.05807e-06	5.02787e-06	153.435	172978	1127.37	228020	206204	193677	127766	160284	121917	1000.84	1069.86	917.636	947.676	1344.43	1483.77
Piscerythramine	-1.81863					5.48_432.1807m/z	432.181	5.47927	neg	LMPK12050157	Lipids and lipid-like molecules	Polyketides	Flavonoids	M-H2O-H	C26H29NO6	39	5.23	-2.08975	2.87646	1.71998e-11	3.4566e-10	0.28349	148102	522422	160413	150808	140913	149936	137934	148606	555797	513269	553131	490411	500940	520983
PE(18:2(9Z,12Z)/22:1(11Z))	3.50496					10.98_797.6066n	836.59	10.9792	pos	LMGP02010676	Lipids and lipid-like molecules	Glycerophospholipids	Glycerophosphoethanolamines	M+Na, M+K	C45H84NO8P	46.2	54.1	16.4993	1.89928	2.15424e-12	8.0647e-11	11.3527	178782	15748	168937	174935	182214	196023	171891	178695	15015.9	17747.5	17444.9	13427	13038.9	17814.1
15d-PGA1	0.741273					10.81_363.2151m/z	363.215	10.8104	neg	LMFA03010171	Lipids and lipid-like molecules	Fatty Acyls	Eicosanoids	M+FA-H	C20H30O3	46.2	44.4	-8.29928	1.89839	5.71125e-06	1.24739e-05	1.67165	430062	257268	421847	509321	449912	374792	411961	412539	236187	270557	237686	257951	277289	263937
Octaethylene glycol	2.26209					4.65_370.2201n	388.254	4.65358	pos	HMDB0094680	Organic oxygen compounds	Organooxygen compounds	Ethers	M+NH4, M+K, M+Na, M+H	C16H34O9	51.4	62.5	-0.556243	2.85148	2.32657e-14	5.60581e-12	4.79684	463581	96642.9	448087	471147	454290	467628	474073	466260	96808.8	98668.2	113995	90030	84898.1	95457.2
N2-(2-Carboxymethyl-2-hydroxysuccinoyl)arginine	2.13985					0.85_348.1273n	349.135	0.845667	pos	88693	Organic acids and derivatives	Carboxylic acids and derivatives	Amino acids, peptides, and analogues	M+H, M+Na	C12H20N4O8	38.1	0	-2.21492	1.89489	1.29348e-15	1.12677e-12	4.40717	209481	47531.8	206867	205519	209336	211285	211295	212583	49813.6	46394.9	48654.3	40804.6	47747.5	51775.7
Isomugineic acid	1.54072					0.85_320.1212n	321.129	0.845667	pos	89365	Organic acids and derivatives	Carboxylic acids and derivatives	Amino acids, peptides, and analogues	M+H-H2O, M+H	C12H20N2O8	42.2	18.3	-2.36267	2.80391	6.81242e-12	1.8025e-10	2.9094	541994	186291	516457	549334	540757	570368	525843	549202	202879	181191	204778	171458	169952	187486
Apetalolide	3.05364					15.46_461.1591m/z	461.159	15.4555	neg	LMPK12100025	Lipids and lipid-like molecules	Polyketides	Flavonoids	M+FA-H	C26H24O5	37.2	0	-3.63212	1.88153	1.87446e-10	2.05392e-09	8.30304	182639	21996.7	169741	169760	169246	187910	199156	200024	18499.7	19901.9	18185.5	24383.3	24434	26575.7
Hexaethylene glycol	2.16901					4.28_282.1676n	300.201	4.27822	pos	HMDB0061822	Organic oxygen compounds	Organooxygen compounds	Ethers	M+NH4, M+Na, M+K, M+H	C12H26O7	46.9	38.7	-0.996008	2.76429	9.73599e-12	2.28745e-10	4.49716	444621	98867.1	404057	456798	442592	473779	439037	451462	101328	90872.7	112042	95084.5	94612.6	99262.9
Acacetin 7-rhamnosyl-(1->2)-glucosyl-(1->2)-glucosyl-(1->2)-glucoside	4.44392					0.81_897.2627m/z	897.263	0.806233	neg	LMPK12110464	Lipids and lipid-like molecules	Polyketides	Flavonoids	M-H2O-H	C40H52O24	38.1	0	-4.72846	2.75593	3.98485e-05	7.31741e-05	21.7648	395356	18164.9	209986	497237	424080	270916	554608	415308	29598.9	18606.6	49600.1	1470.4	5037.99	4675.66
Osmaronin	2.89568					4.59_304.1038m/z	304.104	4.5945	neg	HMDB0032769	Lipids and lipid-like molecules	Fatty Acyls	Fatty acyl glycosides	M+FA-H	C11H17NO6	50.8	54.5	0.0375573	2.72273	1.09635e-11	2.48646e-10	7.44197	387273	52039	403719	411861	364340	390981	352348	400387	56482.9	51308.6	56040.2	46175.6	48693.1	53533.7
PS(20:0/18:3(6Z,9Z,12Z))	-2.94387					12.97_813.5483n	814.556	12.9705	pos	HMDB0112520	Lipids and lipid-like molecules	Glycerophospholipids	Glycerophosphoserines	M+H, M+Na	C44H80NO10P	38	0	-4.49431	2.69465	1.36457e-06	3.49538e-06	0.129959	51356.5	395173	44154.8	39102.5	51287.8	59897.6	66700.6	46995.5	285045	371372	344168	506977	391099	472378
17,18-dehydro-clavulone I	2.85066					9.85_489.2139m/z	489.214	9.8525	neg	36401	Unclassified	Unclassified	Unclassified	M+FA-H	C25H32O7	38.1	0	1.98248	1.44645	0.00175183	0.00249088	7.21329	136871	18974.8	60.6192	160270	170464	163320	150270	176839	1.72686e-06	19564.9	22466.8	20342	26403.6	25071.4
(25S)-5alpha-cholestan-3beta,6alpha,7beta,8beta,15alpha,16beta,26-heptol	1.18774					11.56_484.3392n	502.373	11.5626	pos	LMST01010327	Lipids and lipid-like molecules	Sterol Lipids	Sterols	M+NH4, M+Na	C27H48O7	38.9	0	-1.7615	1.21135	6.97277e-09	3.83316e-08	2.27796	119694	52544.2	112301	115562	119082	122653	135167	113397	47966.7	50779.7	50218.7	58461.2	52806.7	55032
N2,N2-Dimethylguanosine	-4.15756					3.09_312.1296m/z	312.13	3.0862	pos	7086	Nucleosides, nucleotides, and analogues	Purine nucleosides	Unclassified	M+H	C12H17N5O5	54.3	78.4	-1.95275	1.86276	1.7269e-10	1.93435e-09	0.0560336	9345.03	166776	10601	10179.3	9524.73	8127.63	8445.67	9191.86	163150	155290	187998	163709	149461	181046
Rollinecin A	-2.18189					15.32_624.4947n	647.484	15.3232	pos	86979	Lipids and lipid-like molecules	Fatty Acyls	Fatty alcohols	M+NH4, M+Na	C37H68O7	37.6	0	-2.9131	2.67978	3.13567e-07	9.63503e-07	0.220386	94815.6	430224	70678	65510.6	98049.2	112106	124270	98279.1	329241	407455	421859	513980	421299	487512
PA(16:0e/18:0)	2.28398					14.81_685.5127m/z	685.513	14.8135	pos	HMDB0011145	Lipids and lipid-like molecules	Glycerophospholipids	Glycerophosphates	M+Na	C37H75O7P	37.2	0	-2.38042	1.85851	2.80325e-13	2.21223e-11	4.87021	196149	40275.3	190892	200177	190056	195538	201167	199065	32391.9	37758.5	35247	43457.8	47986	44810.6
Aspartyl-Arginine	2.69213					0.83_272.1347m/z	272.135	0.828633	pos	HMDB0028747	Organic acids and derivatives	Carboxylic acids and derivatives	Amino acids, peptides, and analogues	M+H-H2O	C10H19N5O5	47.9	47	-2.05309	1.8564	8.1754e-12	2.03478e-10	6.46268	184561	28558	175606	182007	196140	192925	171617	189072	33634.9	25587	34315.6	24707.6	23330	29773
N-Succinyl-L-glutamate	3.80635					0.99_292.0673m/z	292.067	0.994283	neg	63479	Unclassified	Unclassified	Unclassified	M+FA-H	C9H13NO7	39.8	0	-0.424724	2.65297	5.43953e-12	1.55833e-10	13.9902	342516	24482.6	344229	356465	318827	354491	314638	366447	23221.4	24431.5	23604.3	23914.3	25360.6	26363.4
11-epi-11-A4-NeuroP	2.04147					9.43_339.1997m/z	339.2	9.43158	neg	LMFA04010419	Lipids and lipid-like molecules	Fatty Acyls	Docosanoids	M-H2O-H	C22H30O4	36.1	0	8.80339	1.85189	0.00255976	0.00356053	4.11664	260739	63337.8	19485.6	297829	305005	300679	297580	343852	23554.7	63656.2	69813.7	71808.3	79975.7	71218
S-4-benzyl-3-((S)-3-hydroxy-2,2-dimethyloctanoyl)-5,5-dimethyloxazolidin-2-one	-6.17311					4.53_414.2055m/z	414.205	4.52865	pos	65463	Unclassified	Unclassified	Unclassified	M+K	C22H33NO4	38.3	0	3.60256	2.62754	1.22231e-09	9.21269e-09	0.0138582	4412.73	318419	6325.79	5115.56	4376.37	3708.93	3803.86	3145.86	337723	310634	378461	283763	281737	318198
Egonol glucoside	1.4983					0.85_511.1551m/z	511.155	0.845667	pos	89819	Phenylpropanoids and polyketides	2-arylbenzofuran flavonoids	Unclassified	M+Na	C25H28O10	37.1	0	-4.83325	1.85112	8.24351e-10	6.66098e-09	2.8251	241520	85490.7	214067	260745	247890	245618	232416	248385	81118.2	95769.8	90558.5	81872.1	82391.4	81234.3
Pandaroside B	2.58182					5.18_634.3756n	652.41	5.17715	pos	LMST05050004	Lipids and lipid-like molecules	Sterol Lipids	Steroid conjugates	M+H, M+NH4	C35H54O10	42.7	28.1	6.20849	1.84155	3.14419e-12	1.04571e-10	5.98696	184246	30774.6	176152	179589	193416	183095	197889	175336	32195.6	31213.2	34194.8	28341.8	27219.6	31482.4
Arginyl-Proline	-2.40603					2.15_254.1607m/z	254.161	2.14628	pos	HMDB0028717	Organic acids and derivatives	Carboxylic acids and derivatives	Amino acids, peptides, and analogues	M+H-H2O	C11H21N5O3	54.2	81.6	-1.58153	2.61327	3.4134e-11	5.73399e-10	0.188675	71892.2	381037	68377	71682.4	71232	77623	70055.2	72383.2	400754	379686	414631	366245	344942	379967
S-Farnesyl Thioacetic Acid	6.38763					9.43_341.1790m/z	341.179	9.43158	neg	43440	Unclassified	Unclassified	Unclassified	M+FA-H	C17H28O2S	38.5	0	-0.522619	1.19265	2.64078e-14	5.99001e-12	83.7276	64939	775.598	65764.3	69381.2	64793.7	64331.6	62281.1	63082	588.143	749.943	510.87	780.07	973.611	1050.95
Roxatidine acetate	-2.05667					8.51_347.1991m/z	347.199	8.50693	neg	HMDB0015695	Organoheterocyclic compounds	Piperidines	Benzylpiperidines	M-H	C19H28N2O4	38.1	0	4.10584	1.82755	1.73696e-07	5.7667e-07	0.240371	49176.1	204584	56559	54147.5	43235.7	45962.8	46308.4	48843.5	199351	187707	171885	186925	235618	246020
10S,11R-epoxy-punaglandin 4	2.79815					0.74_515.2120m/z	515.212	0.743517	pos	LMFA03120040	Lipids and lipid-like molecules	Fatty Acyls	Eicosanoids	M+H	C25H35ClO9	37.9	40.4	15.0838	2.59726	3.51737e-08	1.49562e-07	6.95548	362904	52175.2	352509	292546	379825	416042	321859	414640	66325.4	46015.8	55634.6	51478.4	51880.7	41716.4
PE-Cer(d16:1(4E)/16:0)	-1.57515					15.36_655.4887m/z	655.489	15.3625	pos	LMSP03020019	Lipids and lipid-like molecules	Sphingolipids	Phosphosphingolipids	M+Na	C34H69N2O6P	45.9	49	16.1128	2.58983	9.52095e-08	3.47134e-07	0.335607	157015	467853	135470	110784	163109	182028	193677	157021	433332	414783	458512	540927	451894	507671
Luteolin 5,3'-dimethyl ether 7-glucoside	0.678336					0.82_476.1373n	475.13	0.823367	neg	LMPK12110966	Lipids and lipid-like molecules	Polyketides	Flavonoids	M-H, M+FA-H	C23H24O11	39	16.2	11.5143	1.81448	2.55346e-06	6.10442e-06	1.60029	416297	260138	461251	406487	381255	431980	371861	444948	246915	257293	280383	236165	256495	283577
GlcCer(d14:1(4E)/22:1(13Z)(2OH))	-4.98187					12.10_741.5870n	742.594	12.1018	pos	LMSP0501AA67	Lipids and lipid-like molecules	Sphingolipids	Neutral glycosphingolipids	M+H, M+Na	C42H79NO9	36.1	0	15.5421	1.39518	4.94371e-08	1.99271e-07	0.0316453	2941.45	92950.8	9.76683	3048.28	2179.22	2769.6	4963.68	4678.18	84008.5	75837.8	79766.9	112552	99521.2	106019
2-amino-2,3,7-trideoxy-D-lyxo-hept-6-ulosonic acid	2.20607					0.81_236.0770m/z	236.077	0.806233	neg	LMFA01050473	Lipids and lipid-like molecules	Fatty Acyls	Fatty Acids and Conjugates	M+FA-H	C7H13NO5	44.1	27.3	-2.87203	1.80605	4.85424e-10	4.3456e-09	4.61416	189388	41044.9	202837	202539	196447	171141	184518	178844	34435.9	33635.5	37103.3	39151.9	46937	55005.6
Scleroglucan	3.73858					0.74_709.1514m/z	709.151	0.738017	neg	HMDB0029948	Organic oxygen compounds	Organooxygen compounds	Carbohydrates and carbohydrate conjugates	M-H	C24H40O20P2	37	0	-0.168319	2.48707	8.74601e-09	4.64887e-08	13.3482	305603	22894.7	283807	332541	269136	365565	267731	314841	35922.1	27596.8	11262.2	23773.6	18885.7	19927.7
Pubesenolide	-2.32206					12.48_458.3026n	481.292	12.4758	pos	HMDB0033728	Lipids and lipid-like molecules	Steroids and steroid derivatives	Steroid lactones	M+H, M+NH4, M+Na	C28H42O5	49.1	49.1	-1.31506	2.47548	7.4194e-06	1.58098e-05	0.199982	73908.8	369578	52938.2	54249.3	63743.4	93736	99193.4	79592.4	257561	351113	391741	490086	304618	422347
gibberellin A28	-6.34086					3.85_412.1895m/z	412.189	3.85202	pos	LMPR0104170035	Lipids and lipid-like molecules	Prenol lipids	Isoprenoids	M+NH4	C20H26O8	48.1	61	-18.1132	2.46233	9.14925e-06	1.90829e-05	0.0123371	3663.06	296915	4935.98	3722.84	3457.11	3748.73	2496.62	3617.06	403544	214170	279898	321175	185227	377474
PS(P-16:0/13:0)	1.3642					11.51_678.4759m/z	678.476	11.5073	pos	LMGP03030002	Lipids and lipid-like molecules	Glycerophospholipids	Glycerophosphoserines	M+H	C35H68NO9P	36.6	0	8.02167	2.16753	7.12278e-11	1.00702e-09	2.57434	348094	135217	337305	358905	339241	332965	368351	351800	125724	127922	125237	140330	135259	156829
9,10,13-TriHOME(11)	-1.19869					7.38_329.2332m/z	329.233	7.3773	neg	LMFA02000168	Lipids and lipid-like molecules	Fatty Acyls	Octadecanoids	M-H	C18H34O5	55.4	80.7	-0.581222	2.16702	7.31939e-08	2.77963e-07	0.43567	167824	385209	176451	182240	160111	156382	160414	171347	362526	371482	350435	363998	421894	440921
7-Hydroxy-5-methoxy-6-methylflavan	3.87429					9.37_269.1217m/z	269.122	9.36898	neg	LMPK12020257	Lipids and lipid-like molecules	Polyketides	Flavonoids	M-H	C17H18O3	36.2	0	12.5261	1.77164	3.58523e-14	7.12297e-12	14.6648	151934	10360.4	146038	157457	146567	149641	152655	159243	8722.83	9732.09	8989.8	11073.7	11481.2	12162.9
3-hydroxyisovalerylcarnitine	-1.34861					4.24_244.1542m/z	244.154	4.23663	pos	LMFA07070041	Lipids and lipid-like molecules	Fatty Acyls	Fatty esters	M+H-H2O	C12H23NO5	47.8	42.7	-0.508944	1.17188	3.67187e-09	2.27162e-08	0.392672	40495.9	103129	35689	39635.9	38690.3	43615.7	42680.8	42663.6	105913	102664	116680	98184.3	95878.8	99454.5
D-Gluconic acid Mn(II) salt	-0.961947					0.84_445.0399n	426.022	0.840433	neg	92165	Unclassified	Unclassified	Unclassified	M-H2O-H, M-H	C12H22MnO14	38	0	2.0215	2.4086	2.5382e-10	2.61292e-09	0.513364	278096	541713	273110	269996	258472	304297	273317	289382	562513	540130	531508	512281	566885	536961
Fasciculic acid B	0.697167					10.82_636.4320n	637.439	10.8155	pos	LMST01010389	Lipids and lipid-like molecules	Sterol Lipids	Sterols	M+H, M+K, M+Na	C36H60O9	37.9	4.5	13.0004	2.40182	4.12463e-05	7.55326e-05	1.62132	745365	459728	846019	799698	760075	614604	743476	708319	360602	475328	418883	468239	496323	538991
4-phenylbutanic acid-O-sulphate	-3.16083					0.68_245.0480m/z	245.048	0.675417	pos	HMDB0059983	Benzenoids	Benzene and substituted derivatives	Unclassified	M+H	C10H12O5S	37.6	0	0.667773	1.16863	5.47282e-12	1.5631e-10	0.111814	7776.47	69548.3	6828.29	7580.06	8148.49	8958.64	7842.71	7300.65	71149.1	64332.9	73100.3	74256.6	65317.3	69133.5
PI(18:2(9Z,12Z)/0:0)	-4.15314					12.33_596.2946n	597.302	12.3312	pos	LMGP06050010	Lipids and lipid-like molecules	Glycerophospholipids	Glycerophosphoinositols	M+H, M+NH4, M+Na, M+H-H2O	C27H49O12P	56.8	91.7	-2.6141	2.3857	4.08296e-06	9.25674e-06	0.0562059	16189.6	288041	16530	12116	15166.7	17565.1	19319.9	16439.9	196583	223264	361393	343962	247538	355508
TBS-Corey Lactone Aldehyde	3.46711					10.19_283.1373m/z	283.137	10.1899	neg	63031	Unclassified	Unclassified	Unclassified	M-H	C14H24O4Si	38.7	0	0.647698	2.36556	4.5752e-13	2.89365e-11	11.0587	277703	25111.7	260509	290764	265418	277164	281991	290370	21057.1	23951.1	21511.9	25900.8	27345	30904.5
NONOXYNOL-9	1.61832					11.52_634.4502m/z	634.45	11.5244	pos	43278	Organic oxygen compounds	Organooxygen compounds	Ethers	M+NH4	C33H60O10	37.9	0	-3.62073	2.35794	5.69944e-11	8.47581e-10	3.07016	373619	121694	368337	379835	358345	368741	410366	356092	112374	116296	116811	129683	123989	131008
Guanidylic acid (guanosine monophosphate)	-2.06568					0.85_364.0644m/z	364.064	0.845667	pos	98	Unclassified	Unclassified	Unclassified	M+H	C10H14N5O8P	57.6	96	-2.43005	2.35087	1.03279e-08	5.35034e-08	0.238873	79485.5	332752	88549.2	85326.9	92891.3	77560.9	67914.2	64670.3	385685	304971	303366	308269	363558	330659
PS(15:0/20:3(8Z,11Z,14Z))	-3.86785					13.01_771.5020n	772.509	13.0126	pos	77817	Lipids and lipid-like molecules	Glycerophospholipids	Glycerophosphoserines	M+H, M+Na	C41H74NO10P	37.9	0	-3.96056	1.7237	2.29374e-08	1.03825e-07	0.0684955	10071.2	147035	12611.8	6700.71	10095.3	11033.6	12597.3	7388.55	139883	134432	124667	181280	137839	164108
U-51605	-1.87538					8.51_313.2286m/z	313.229	8.50693	neg	45682	Unclassified	Unclassified	Unclassified	M-H2O-H	C20H32N2O2	37.3	0	0.0601911	1.35027	1.58517e-07	5.33945e-07	0.272555	31765.1	116546	34373.4	35162.9	29626.8	30422.6	29391	31613.7	109640	106740	98855	111392	139439	133209
OON-PA	2.61103					5.11_590.3502n	608.384	5.11368	pos	LMGP20070023	Lipids and lipid-like molecules	Glycerophospholipids	Oxidized glycerophospholipids	M+NH4, M+Na, M+H	C30H55O9P	39.4	16.4	-13.875	2.3305	8.64607e-11	1.16493e-09	6.1094	294269	48166.6	285045	293202	271825	334652	286075	294816	49407.9	47464.9	54831.3	45223.2	43627.9	48444.8
2-amino-4-({1-[(carboxymethyl)-C-hydroxycarbonimidoyl]-2-[(1-hydroxy-2,4-diphenylbutan-2-yl)sulfanyl]ethyl}-C-hydroxycarbonimidoyl)butanoic acid	-1.58365					10.71_576.2025m/z	576.202	10.7115	neg	HMDB0135577	Organic acids and derivatives	Carboxylic acids and derivatives	Amino acids, peptides, and analogues	M+FA-H	C26H33N3O7S	49.4	54.6	0.705447	1.72249	7.885e-06	1.66982e-05	0.333637	71756.1	215073	66112.1	57404.2	67275.1	77714.7	90570	71460.8	163470	189358	194348	233229	234180	275851
Acetostearin	-3.14252					11.44_452.3572m/z	452.357	11.439	pos	88234	Unclassified	Unclassified	Unclassified	M+NH4	C23H46O7-2	38.5	0	-2.36426	1.34601	7.50752e-10	6.16525e-09	0.113242	10526.4	92954.9	9589.76	6263.85	15800.1	8615.7	8207.96	14681	95060.7	82170.4	98317.4	105162	88706	88312.9
Catechin-4-ol 3-O-beta-D-galactopyranoside	-35.4955					0.99_513.1291m/z	513.129	0.994283	neg	LMPK12020199	Lipids and lipid-like molecules	Polyketides	Flavonoids	M+FA-H	C21H24O12	37.3	0	8.74199	1.34391	1.20184e-07	4.22939e-07	2.06442e-11	1.72686e-06	83648.6	1.72686e-06	1.72686e-06	1.72686e-06	1.72686e-06	1.72686e-06	1.72686e-06	110731	82077.3	87324.4	79310.9	63130.4	79317.5
L-2-Amino-3-(1-pyrazolyl)propanoic acid	-0.78188					15.55_156.0765m/z	156.077	15.5542	pos	HMDB0034267	Organic acids and derivatives	Carboxylic acids and derivatives	Amino acids, peptides, and analogues	M+H	C6H9N3O2	49.3	51.1	-1.40763	1.34344	6.69183e-10	5.63457e-09	0.581608	114107	196192	114079	118035	120157	103444	113657	115271	187445	191034	201840	204175	192311	200350
5′-Deoxy-5′-<WBR>(methylthio)adenosine	-0.386326					3.89_298.0964m/z	298.096	3.89127	pos	3425	Nucleosides, nucleotides, and analogues	5'-deoxyribonucleosides	5'-deoxy-5'-thionucleosides	M+H	C11H15N5O3S	57.7	94.2	-1.5032	1.70239	0.000207351	0.000336435	0.765075	484851	633730	454350	471728	504865	498883	481814	497468	693587	698304	669896	607797	570386	562409
5-(3-methoxyphenyl)-4-(sulfooxy)pentanoic acid	-0.713013					0.68_304.0616n	327.051	0.675417	pos	HMDB0127785	Lipids and lipid-like molecules	Fatty Acyls	Fatty acids and conjugates	M+Na, M+K	C12H16O7S	42	22	-0.256327	1.5631	7.61803e-08	2.87265e-07	0.610045	176537	289384	174534	180074	183465	184221	169316	167613	277240	280634	317176	306303	268092	286858
Calomelanol D-1	-1.75724					0.81_427.0943m/z	427.094	0.811617	pos	52298	Unclassified	Unclassified	Unclassified	M+K	C24H20O5	37.5	0	0.10746	1.69452	1.36881e-08	6.78388e-08	0.295813	55285.1	186892	65517.4	55435.6	60540.3	55325.7	49842.5	45049	207242	190937	200874	192038	160953	169308
PC(16:0/0:0)[U]	1.79611					11.08_495.3317n	496.339	11.0759	pos	182	Unclassified	Unclassified	Unclassified	M+H, M+Na	C24H50NO7P	55.6	80.7	-1.67215	2.30354	1.57371e-07	5.30639e-07	3.47283	345609	99518.1	333269	296919	330622	359471	421992	331381	80655.1	91173.6	82634.6	126412	92169.6	124064
Squamone	-4.09718					11.42_639.4475m/z	639.448	11.4202	neg	HMDB0035939	Lipids and lipid-like molecules	Fatty Acyls	Fatty alcohols	M+FA-H	C35H62O7	38.2	0	-0.384148	1.33516	2.16615e-08	9.89936e-08	0.0584287	5093.43	87173.4	6178.27	4235.32	5109.59	5027.05	6250.89	3759.46	71984.4	87040.3	72601.1	90467.2	99979.4	100968
Isobutyryl carnitine	-2.31291					3.23_232.1540m/z	232.154	3.2272	pos	34492	Unclassified	Unclassified	Unclassified	M+H	C11H21NO4	51.7	63.4	-1.63615	1.6853	7.37737e-11	1.03397e-09	0.201254	32421.5	161098	31164.4	31794.7	32900.7	33319.9	31049.8	34299.5	166799	162985	175735	151970	144599	164498
Ornaline	-0.972259					0.76_307.1144m/z	307.114	0.75505	neg	65631	Unclassified	Unclassified	Unclassified	M+FA-H	C10H18N2O6	38.6	0	-0.995168	1.68422	1.44221e-06	3.67348e-06	0.509707	139396	273482	150576	136865	132462	148617	130941	136915	303814	284362	235721	232836	300150	284011
3,17-dihydroxy-5,9-dioxo-4,5-9,10-diseco-androsta-1(10),2-dien-4-oic acid	2.25621					1.01_350.1681n	351.175	1.00733	pos	LMST02020117	Lipids and lipid-like molecules	Sterol Lipids	Steroids	M+H-H2O, M+H	C19H26O6	39.9	23.4	-13.9284	2.26439	7.75362e-14	1.0321e-11	4.77735	292765	61281.9	288941	305279	293141	294477	292670	282081	59314.4	68697.6	67278.6	50591.8	58495.2	63313.7
3',5'-Dihydroxy-3,5,6,7,8,4'-hexamethoxyflavone	1.97827					1.36_479.1153m/z	479.115	1.36152	neg	LMPK12113365	Lipids and lipid-like molecules	Polyketides	Flavonoids	M+FA-H	C21H22O10	48.7	59.6	-9.66123	2.25902	0.00363955	0.0049613	3.9402	404145	102570	372076	536405	471637	62217.1	384744	597793	132307	147785	155449	95328.6	23830.6	60718.2
PE(O-18:0/0:0)	3.74026					8.89_468.3524m/z	468.352	8.89482	pos	LMGP02060003	Lipids and lipid-like molecules	Glycerophospholipids	Glycerophosphoethanolamines	M+H	C23H50NO6P	50.8	75.5	16.1742	1.3211	3.06733e-16	4.09144e-13	13.3638	85062.9	6365.15	85644.6	86997.1	83945.6	82588.1	85870.5	85331.3	8410.82	5289.75	7210.95	5950.6	5819.58	5509.18
Sodium (±)-2-(4-methoxyphenoxy)propionate	6.83573					0.74_217.0477m/z	217.048	0.738017	neg	94786	Unclassified	Unclassified	Unclassified	M-H	C10H11NaO4	37.8	0	-2.59501	2.24409	9.10967e-12	2.18219e-10	114.224	229685	2010.83	239400	235000	220135	238890	201609	243078	1.72686e-06	3749.46	1.72686e-06	1215.27	2612.4	4487.82
PA(P-18:0/15:1(9Z))	1.89441					14.20_627.4716m/z	627.472	14.2032	pos	LMGP10030033	Lipids and lipid-like molecules	Glycerophospholipids	Glycerophosphates	M+H-H2O	C36H69O7P	36.3	1.29	-4.95039	1.66753	1.97266e-10	2.14184e-09	3.71771	172590	46423.7	160759	179659	168070	174697	186553	165801	36094.5	47920.6	39712.4	47467.2	50652.6	56694.8
P-IsoPGE2-PC	-1.45366					13.21_874.5502m/z	874.55	13.2109	neg	LMGP20010043	Lipids and lipid-like molecules	Glycerophospholipids	Oxidized glycerophospholipids	M+FA-H	C44H80NO11P	49.3	55.6	6.13634	2.22301	4.25731e-06	9.60969e-06	0.365093	136355	373480	139932	110562	130834	148307	159236	129258	322094	334537	314254	445046	369436	455512
PA(O-18:1/0:0)	4.7292					8.89_422.2873n	440.321	8.89482	pos	LMGP10060006	Lipids and lipid-like molecules	Glycerophospholipids	Glycerophosphates	M+NH4, M+Na, M+K, M+H, M+H-H2O	C21H43O6P	36	0.506	18.0088	2.22219	6.86821e-17	1.94448e-13	26.5235	231322	8721.37	227366	232103	227863	229054	231806	239737	8763.04	9388.66	10347.7	8825.73	5961.09	9042
TG(15:1(9Z)/18:4(6Z,9Z,12Z,15Z)/18:4(6Z,9Z,12Z,15Z))[iso3]	1.38086					14.20_830.6442n	848.678	14.2032	pos	LMGL03012964	Lipids and lipid-like molecules	Glycerolipids	Triradylglycerols	M+NH4, M+Na	C54H86O6	48.8	54.6	2.06429	2.21683	0.0202461	0.0253949	2.60424	546636	209902	1.72686e-06	653495	537626	623231	710744	754721	1.72686e-06	322893	205923	225377	268554	236666
Sagittain B	1.01635					1.01_775.2083m/z	775.208	1.00733	pos	50319	Unclassified	Unclassified	Unclassified	M+Na	C34H40O19	37.9	0	3.62753	2.20595	4.80616e-06	1.06982e-05	2.0228	461587	228192	506666	473833	501215	481409	438368	368029	234475	272900	226425	186564	266931	181859
Dihydro-3-hydroxy-3-(1-hydroxyethyl)-4-methylfuran-2(3H)-one	-3.53011					0.00_160.0723n	159.065	0.00253333	neg	LMFA07040007	Lipids and lipid-like molecules	Fatty Acyls	Fatty esters	M-H2O-H, M-H	C7H12O4	47.2	45.5	-7.58825	1.65398	3.83281e-07	1.14691e-06	0.0865627	12079.2	139543	1025.88	28216.1	22776.5	1405.15	18020.3	1031.39	161683	166561	148022	134828	120266	105895
Tetrahydropentoxyline	-1.46768					3.81_366.1422n	367.15	3.81207	pos	HMDB0029992	Alkaloids and derivatives	Harmala alkaloids	Unclassified	M+H-H2O, M+H	C17H22N2O7	50.8	59.5	-1.41785	2.19286	4.15208e-08	1.71858e-07	0.361563	125478	347043	137704	125410	127480	119703	117187	125382	322248	355506	329661	300873	397418	376549
PE(13:0/18:3(6Z,9Z,12Z))	2.97123					11.22_654.4509m/z	654.451	11.2223	pos	LMGP02010392	Lipids and lipid-like molecules	Glycerophospholipids	Glycerophosphoethanolamines	M+H-H2O	C36H66NO8P	37	3.41	2.42057	2.18606	3.37378e-12	1.09789e-10	7.84204	247610	31574.7	243191	235154	253950	264976	230028	258360	31518.9	30326.4	30659.6	32184.2	31484.1	33274.7
Gypsogenic acid	-0.462336					14.38_504.3593m/z	504.359	14.3823	pos	LMPR0106150032	Lipids and lipid-like molecules	Prenol lipids	Isoprenoids	M+NH4	C30H46O5	47.9	61.4	-18.6715	2.184	1.92106e-07	6.29138e-07	0.72581	586265	807738	555924	546598	600130	609689	616256	588992	803082	822236	811022	848547	811146	750397
N-Acetylhistamine	-0.646704					15.57_153.0901n	136.087	15.5715	pos	HMDB0013253	Organic acids and derivatives	Carboxylic acids and derivatives	Carboxylic acid derivatives	M+H-H2O, M+NH4	C7H11N3O	38.3	0	-0.983289	1.30892	2.17312e-07	7.00725e-07	0.638738	140822	220468	137489	146555	132197	127252	153250	148186	207302	214555	236895	232959	210682	220418
PC(6:2(3E,5E)/14:2(11E,13E))	7.84345					7.96_602.3117m/z	602.312	7.95615	neg	LMGP01011236	Lipids and lipid-like molecules	Glycerophospholipids	Glycerophosphocholines	M+FA-H	C28H48NO8P	39.4	1.47	3.2153	2.17042	1.03663e-06	2.73931e-06	229.675	222643	969.381	268303	297965	228605	171327	176283	193371	991.853	1025.87	1343.6	902.294	684.821	867.851
5,7,4'-Trihydroxy-3-methoxy-6-methylflavone	-0.412466					0.48_297.0818m/z	297.082	0.48085	pos	LMPK12112684	Lipids and lipid-like molecules	Polyketides	Flavonoids	M+H-H2O	C17H14O6	39.8	26.6	19.4104	1.24878	0.0200459	0.0251688	0.751338	322812	429649	334689	319360	389132	415477	281197	197016	342878	389552	441166	450350	476307	477641
PA(20:4(5Z,8Z,11Z,14Z)/18:3(9Z,12Z,15Z))	-8.33454					12.35_701.4568m/z	701.457	12.352	pos	LMGP10010632	Lipids and lipid-like molecules	Glycerophospholipids	Glycerophosphates	M+H-H2O	C41H67O8P	36.1	0	3.79233	1.07027	5.54457e-05	9.92092e-05	0.00309781	177.879	57420.8	429.132	1.72686e-06	1.72686e-06	1.72686e-06	638.14	1.72686e-06	17158.6	55926.3	58660.7	72270.9	66243.8	74264.4
D-Fructosazine	2.51242					0.84_320.1218n	319.114	0.840433	neg	HMDB0035284	Organoheterocyclic compounds	Diazines	Pyrazines	M-H2O-H, M-H	C12H20N2O8	40.5	8.84	-0.594321	2.16605	1.06027e-10	1.33933e-09	5.70577	257847	45190.5	257923	247696	239399	285949	241937	274176	39011.1	42253.9	50441.9	46655.5	48290.4	44490.3
N2-Fructopyranosylarginine	-1.21111					0.71_336.1639n	337.171	0.709467	pos	95924	Organic acids and derivatives	Carboxylic acids and derivatives	Amino acids, peptides, and analogues	M+H-H2O, M+H	C12H24N4O7	38.4	0	-1.9184	2.15954	6.84067e-07	1.89824e-06	0.431935	167004	386642	159384	208137	145321	163330	178725	147129	385137	358738	315752	413251	417980	428993
8-Hydroxyapigenin 8-(2''-sulfatoglucuronide)	-13.4896					4.15_541.0380m/z	541.038	4.1514	neg	LMPK12111357	Lipids and lipid-like molecules	Polyketides	Flavonoids	M-H	C21H18O15S	39.1	28.7	15.9386	2.1583	1.25121e-09	9.40547e-09	8.69426e-05	18.4234	211903	110.54	1.72686e-06	1.72686e-06	1.72686e-06	1.72686e-06	1.72686e-06	243658	208710	235761	175968	203070	204251
11alpha-(fluoromethyl)-1alpha,25-dihydroxyvitamin D3	1.72665					11.42_493.3382m/z	493.338	11.4202	neg	LMST03020329	Lipids and lipid-like molecules	Sterol Lipids	Secosteroids	M+FA-H	C28H45FO3	39.4	13	10.4594	1.11243	4.04141e-12	1.25046e-10	3.30957	80141.8	24215.1	80664.2	84296.8	75153.3	77524.1	81143.5	82068.8	21984.7	23164	24589.4	23863.9	25564.5	26124.3
N-(1-Deoxy-1-fructosyl)phenylalanine	1.00195					2.59_326.1244m/z	326.124	2.59255	neg	HMDB0037846	Organic acids and derivatives	Carboxylic acids and derivatives	Amino acids, peptides, and analogues	M-H	C15H21NO7	57.6	92.2	-0.48009	1.61325	6.86232e-07	1.90378e-06	2.00271	243649	121660	286562	248467	240490	225344	222507	238522	135315	124652	103085	104663	135001	127242
Isoscutellarein 4'-methyl ether 8-(2'',4''-disulfatoglucuronide)	-7.35525					3.07_635.0048m/z	635.005	3.0659	neg	LMPK12111360	Lipids and lipid-like molecules	Polyketides	Flavonoids	M-H	C22H20O18S2	36.2	0	4.61874	2.1529	5.35643e-13	3.19983e-11	0.00610732	1285.56	210496	2426.65	1833.64	1296.33	1131.37	592.066	433.325	219722	209682	225552	199493	197218	211307
Collettiside I	-2.92803					11.55_637.3955m/z	637.396	11.5473	neg	LMST01080092	Lipids and lipid-like molecules	Sterol Lipids	Sterols	M+FA-H	C34H56O8	39.7	0	-0.368861	2.15184	1.08399e-07	3.87368e-07	0.131394	32531.2	247586	28326.5	25289.5	30183.9	36743.6	40365.6	34278.4	206551	223662	210016	291887	263857	289541
Terbumeton	-2.17131					1.01_248.1488m/z	248.149	1.00733	pos	72539	Unclassified	Unclassified	Unclassified	M+Na	C10H19N5O	38.3	0	2.68998	1.29685	7.22871e-09	3.95084e-08	0.222009	21945.1	98847.5	20031.9	21663.7	20299.7	21614.8	23803.8	24256.5	109354	101027	96744.2	87617.2	111577	86765
PI(20:5(5Z,8Z,11Z,14Z,17Z)/0:0)	-2.39502					13.27_663.2761m/z	663.276	13.2729	neg	LMGP06050026	Lipids and lipid-like molecules	Glycerophospholipids	Glycerophosphoinositols	M+FA-H	C29H47O12P	39	4.62	-4.25406	1.58023	6.77339e-05	0.000119451	0.19012	29451.7	154911	21646.2	22449.7	26304.8	28434.9	41491.1	36383.7	95643.5	128972	123039	168065	211326	202422
PS(17:0/22:4(7Z,10Z,13Z,16Z))	1.73954					15.09_870.5473m/z	870.547	15.0882	neg	77911	Unclassified	Unclassified	Unclassified	M+FA-H	C45H80NO10P	37.9	0	-3.49354	2.13078	0.00851314	0.0111363	3.33928	406478	121726	1.72686e-06	531154	417983	454860	504604	530268	1.72686e-06	146454	124526	135852	186850	136675
IC202A	1.48403					11.54_590.4247m/z	590.425	11.5425	pos	LMFA08020182	Lipids and lipid-like molecules	Fatty Acyls	Fatty amides	M+NH4	C27H52N6O7	51	61.7	2.00843	2.12366	7.41868e-11	1.03848e-09	2.79729	318235	113766	305620	311185	317533	307755	339643	327677	96536.7	108170	105673	122652	125072	124490
Alpha-CEHC	-0.468004					0.69_278.1512n	301.14	0.692433	pos	58055	Organoheterocyclic compounds	Benzopyrans	1-benzopyrans	M+Na, M+K	C16H22O4	38.7	0	-2.02251	1.28828	0.000362025	0.000565757	0.722964	227610	314829	195229	213878	203882	219188	249263	284220	302856	347630	303356	304931	339788	290414
GlcCer(d15:2(4E,6E)/20:0)	-4.43007					14.72_694.5587m/z	694.559	14.7152	pos	LMSP0501AA59	Lipids and lipid-like molecules	Sphingolipids	Neutral glycosphingolipids	M+H-H2O	C41H77NO8	37	0	-4.15987	1.10021	2.72525e-07	8.5325e-07	0.0463892	2750.04	59282	2547.49	1878.08	919.363	3522.45	5455.72	2177.16	48012.6	49901.2	55414.7	70921.4	55839.5	75602.5
1alpha-hydroxyvitamin D2	-2.88721					12.72_412.3334n	395.33	12.721	pos	LMST03010028	Lipids and lipid-like molecules	Sterol Lipids	Secosteroids	M+H-H2O, M+H	C28H44O2	55.2	83.1	-1.84557	2.10511	1.01156e-07	3.65755e-07	0.135164	32128.5	237700	30613.9	25907.4	32782	34949.1	40017.4	28501.3	190000	220121	232743	291377	220638	271318
Tafluprost	5.29934					11.06_433.2184m/z	433.218	11.0615	neg	HMDB0015704	Lipids and lipid-like molecules	Fatty Acyls	Eicosanoids	M-H2O-H	C25H34F2O5	38.2	1.77	-2.66444	1.2857	1.15287e-09	8.80155e-09	39.3785	77250.9	1961.75	85601.1	88527.9	79517.5	72684.6	69140.8	68033.3	1976.16	1760.28	1377.05	1906.94	2152.65	2597.43
9-tridecynoic acid	-0.652867					13.01_228.1954m/z	228.195	13.0126	pos	LMFA01030602	Lipids and lipid-like molecules	Fatty Acyls	Fatty Acids and Conjugates	M+NH4	C13H22O2	46.2	37.3	-1.96528	1.2847	3.22017e-09	2.03555e-08	0.636015	131707	207082	126392	128580	136140	140967	131085	127080	215458	214879	203890	210434	201367	196464
PA(O-18:0/18:4(6Z,9Z,12Z,15Z))	-6.90082					14.99_665.4936m/z	665.494	14.9908	pos	LMGP10020032	Lipids and lipid-like molecules	Glycerophospholipids	Glycerophosphates	M+H-H2O	C39H71O7P	37.4	0	4.58513	1.28377	2.52422e-07	7.99597e-07	0.00836845	648.21	77458.8	1.72686e-06	1.89077	770.304	775.494	1372.49	969.074	80298.6	54309.1	78985.8	80991.2	69037.2	101131
3'-Amino-3'-deoxythimidine	3.22113					1.09_286.1044m/z	286.104	1.08723	neg	HMDB0060750	Nucleosides, nucleotides, and analogues	Pyrimidine nucleosides	Pyrimidine 2',3'-dideoxyribonucleosides	M+FA-H	C10H15N3O4	53.1	68.7	-0.429232	1.21182	8.40978e-13	4.35865e-11	9.3252	74259.7	7963.34	75294.1	76080.5	70349.6	78191.6	69267.2	76375.4	7989.07	6933.02	9132.76	7873.56	7447.58	8404.06
Thioguanosine 5'-triphosphate	-2.14504					0.68_539.9771m/z	539.977	0.675417	pos	HMDB0060875	Nucleosides, nucleotides, and analogues	Purine nucleotides	Purine ribonucleotides	M+H	C10H16N5O13P3S	36.7	0	3.63569	1.28254	4.68607e-07	1.36508e-06	0.226089	22500.5	99520.4	19094.5	22399.8	24220.6	22351.1	24591.5	22345.4	81993.7	102942	103073	128148	86388.5	94577.5
beta-D-Galactopyranosyl-(1->4)-2-amino-2-deoxy-beta-D-glucopyranosyl-(1->6)-D-mannose	5.93123					0.79_502.1774m/z	502.177	0.78915	neg	95643	Organic oxygen compounds	Organooxygen compounds	Carbohydrates and carbohydrate conjugates	M-H	C18H33NO15	37.9	0	-0.716958	1.09461	4.64802e-10	4.1908e-09	61.021	55278.5	905.894	53008.3	61185	47355.9	60347.5	52422.7	57351.7	62.14	16.7026	71.2434	5123.25	129.119	32.9129
PS(20:0/18:3(9Z,12Z,15Z))	-2.60607					13.80_796.5447m/z	796.545	13.802	pos	HMDB0112521	Lipids and lipid-like molecules	Glycerophospholipids	Glycerophosphoserines	M+H-H2O	C44H80NO10P	36.8	0	-4.89625	2.05107	3.81134e-07	1.14108e-06	0.164246	38736.3	235844	36967.7	27498.8	36326.9	49047.2	48113	34464.1	194529	226933	199010	293509	224872	276209
26,26,26,27,27,27-hexafluoro-1alpha,25-dihydroxy-23,23,24,24-tetradehydrovitamin D3	-1.14305					12.79_501.2234m/z	501.223	12.7928	neg	LMST03020080	Lipids and lipid-like molecules	Sterol Lipids	Secosteroids	M-H2O-H	C27H34F6O3	52.5	69.7	0.0851742	1.09332	0.00138295	0.00199099	0.452803	55230.4	121975	48326.3	40227.5	45523.6	63061	69495.2	64748.9	72571.5	91892.1	118011	140385	139715	169272
1-(5-Hydroxy-2-pyrimidinyl)piperazine	-0.731855					15.55_181.1080m/z	181.108	15.5542	pos	1453	Unclassified	Unclassified	Unclassified	M+H	C8H12N4O	38.8	0	-1.96324	1.27776	6.34328e-08	2.46515e-07	0.602129	113801	188998	119158	121650	123849	100726	112509	104916	184937	184046	202157	193402	193114	176334
Soyacerebroside I	-0.808013					15.38_713.5416n	736.531	15.3821	pos	HMDB0032677	Lipids and lipid-like molecules	Sphingolipids	Glycosphingolipids	M+H, M+Na, M+H-H2O	C40H75NO9	44.7	30.2	-3.61703	1.85316	2.99117e-05	5.60866e-05	0.571168	226287	396182	237200	179599	219427	249319	247446	224728	367002	352559	356889	458996	376070	465576
PG(O-16:0/12:0)	-2.55242					15.48_653.4732m/z	653.473	15.4794	pos	LMGP04020001	Lipids and lipid-like molecules	Glycerophospholipids	Glycerophosphoglycerols	M+H	C34H69O9P	37.3	0	-3.13037	2.02562	1.31411e-08	6.56013e-08	0.170469	38726.8	227178	36028.1	24700.5	38602.9	45318.3	47947	39764.2	206454	214154	232430	267750	196786	245495
N-palmitoyl threonine	-1.73963					8.54_357.2869n	358.294	8.54375	pos	LMFA08020107	Lipids and lipid-like molecules	Fatty Acyls	Fatty amides	M+H, M+NH4, M+H-H2O	C20H39NO4	41.2	13.5	-2.71961	2.01761	3.42905e-09	2.14591e-08	0.299447	79590.7	265792	82005.6	82979.6	84973.8	77401	73276.4	76907.7	255133	242624	256038	278428	254996	307534
Fagovatin	-2.23381					0.84_637.1829m/z	637.183	0.840433	neg	LMPK12110987	Lipids and lipid-like molecules	Polyketides	Flavonoids	M+FA-H	C28H32O14	36	0	9.20997	1.27031	3.32596e-09	2.09073e-08	0.212597	19870.2	93464.2	26329.4	20379.5	20068.8	14867.4	17345.4	20231	85469.3	86066.7	108304	96310.5	95573.3	89061.8
(22E,24E)-1alpha,25-dihydroxy-22,23,24,24a-tetradehydro-24a-homovitamin D3	-1.50087					12.46_427.3200m/z	427.32	12.4553	pos	42249	Unclassified	Unclassified	Unclassified	M+H	C28H42O3	54.1	75.8	-1.51625	1.55131	6.24314e-07	1.75348e-06	0.353341	61827.9	174981	57035.5	50640.5	60672.5	68255	70889.6	63474.2	164379	159846	149986	218047	181228	176400
18-Hydroxycortisol	2.63311					2.50_378.1996n	379.207	2.49512	pos	LMST02030193	Lipids and lipid-like molecules	Sterol Lipids	Steroids	M+H, M+Na	C21H30O6	45.8	49.4	-12.352	2.00186	2.95031e-14	6.24501e-12	6.20363	215617	34756.6	207432	221830	215878	219581	213422	215561	38209.9	34158.2	41770.1	29501.4	28558	36342.1
2beta,3alpha,7alpha,12alpha-Tetrahydroxy-5beta-cholestan-26-oic acid	3.02759					10.96_449.3261m/z	449.326	10.9587	pos	LMST04030042	Lipids and lipid-like molecules	Sterol Lipids	Bile acids and derivatives	M+H-H2O	C27H46O6	38.6	9.7	-0.0787831	1.99401	3.72742e-13	2.51257e-11	8.15446	204646	25096.2	197642	204327	207008	209069	191902	217926	24953.5	26259.4	26544.6	23444.1	24227.7	25147.7
PA(15:1(9Z)/22:2(13Z,16Z))	1.11459					12.08_712.5020n	730.536	12.0811	pos	LMGP10010187	Lipids and lipid-like molecules	Glycerophospholipids	Glycerophosphates	M+NH4, M+Na	C40H73O8P	37.9	0	-3.23309	1.4046	0.0180627	0.022781	2.16534	247947	114507	54069.9	288260	234808	264922	311016	334603	5977.72	133711	124198	123018	172633	127505
Glucosylgalactosyl hydroxylysine	2.65862					0.79_531.2037m/z	531.204	0.78915	neg	5567	Lipids and lipid-like molecules	Fatty Acyls	Fatty acyl glycosides	M+FA-H	C18H34N2O13	37.8	0	-1.24862	1.98039	4.22088e-10	3.87196e-09	6.3143	211742	33533.7	206201	229803	219607	231961	190084	192796	35220.4	28839.2	33726.1	34448.7	30839.4	38128.7
PIM1(16:0/16:0)	-5.33701					10.59_953.5630m/z	953.563	10.5882	neg	LMGP15010003	Lipids and lipid-like molecules	Glycerophospholipids	Glycerophosphoinositolglycans	M-H2O-H	C47H89O18P	40.1	6.56	2.24021	1.25725	0.000338752	0.000532177	0.0247401	2111.69	85355.1	1147.75	1078.23	1424.19	3311.8	3602.58	2105.6	45719.5	49725.3	84904.7	117531	71622.1	142628
2E,6Z-nonadienoic acid	-0.735964					1.81_155.1064m/z	155.106	1.81037	pos	74105	Lipids and lipid-like molecules	Fatty Acyls	Fatty Acids and Conjugates	M+H	C9H14O2	39.1	0	-1.61784	1.25581	1.50099e-08	7.32514e-08	0.600417	108644	180948	99174.7	101057	108959	110957	115237	116482	184388	186883	185508	186068	176507	166335
N,N-dimethyl-Safingol	-4.15305					10.64_330.3359m/z	330.336	10.6387	pos	53956	Unclassified	Unclassified	Unclassified	M+H	C20H43NO2	55.9	86.2	-2.41692	1.1884	4.20425e-10	3.86014e-09	0.0562092	3825.44	68057.3	4131.21	4062.31	3670.58	3879.2	3923.38	3285.99	79028.7	62885.1	67651.6	71254.6	60084.9	67438.7
Loteprednol	-5.7535					4.07_412.1896m/z	412.19	4.06782	pos	HMDB0015011	Lipids and lipid-like molecules	Steroids and steroid derivatives	Androstane steroids	M+NH4	C21H27ClO5	38.3	22	2.72391	1.95313	5.66033e-05	0.000101081	0.0185363	3604.35	194448	3627.59	3328.93	4361.09	2864.92	3809.96	3633.61	272110	111728	182724	250338	112623	237167
Isobutyryl-L-carnitine	-3.08117					3.48_232.1540m/z	232.154	3.478	pos	LMFA07070075	Lipids and lipid-like molecules	Fatty Acyls	Fatty esters	M+H	C11H21NO4	49.1	51.1	-1.62772	1.9511	1.03766e-09	8.03757e-09	0.118161	23195.7	196306	21915.1	23425.7	22715.2	23665.3	23997.6	23455.4	216996	197135	222116	178421	175011	188158
Salviamalvin	1.81497					0.99_866.2183m/z	866.218	0.994283	neg	LMPK12010391	Lipids and lipid-like molecules	Polyketides	Flavonoids	M-H2O-H	C42H45O21+	36	0	-10.3558	1.944	2.89261e-06	6.81168e-06	3.51853	250622	71229.3	284298	279318	209386	234382	198580	297769	82211.8	77784.3	80766.7	46412	44760.8	95440.1
OH-Diaponeurosporene glucoside ester	-0.678938					11.42_600.4300m/z	600.43	11.4218	pos	LMPR01070224	Lipids and lipid-like molecules	Prenol lipids	Isoprenoids	M+NH4	C36H54O6	47.8	56.5	7.12564	1.79608	1.64965e-08	7.9081e-08	0.624625	246105	394004	267416	241628	246310	232124	252996	236156	367637	386571	407477	384312	419085	398943
8-METHYLCAFFEINE	-0.780125					15.55_208.0958n	209.103	15.5542	pos	84980	Unclassified	Unclassified	Unclassified	M+H-H2O, M+H	C9H12N4O2	37	0	-1.05189	1.18084	7.75475e-08	2.91514e-07	0.582316	89753.2	154131	95541.3	95234	84873.6	75507.5	91424.9	95937.6	142862	151495	166911	156613	156363	150544
11-(3-acetoxy-1-propynyl)-1alpha,25-dihydroxy-9,11-didehydrovitamin D3	2.51408					8.85_510.3396n	528.373	8.85295	pos	LMST03020511	Lipids and lipid-like molecules	Sterol Lipids	Secosteroids	M+NH4, M+Na	C32H46O5	50.6	73.8	9.97119	1.50865	2.1796e-14	5.30814e-12	5.71233	124471	21790	120250	125336	120804	127177	124938	128324	23184.2	20525.9	24916	19908.5	19439.6	22765.6
Cycloartocarpin A	0.921744					0.81_457.1676m/z	457.168	0.811617	pos	LMPK12110936	Lipids and lipid-like molecules	Polyketides	Flavonoids	M+Na	C26H26O6	39.1	18.8	12.4387	1.93309	5.1378e-06	1.13406e-05	1.8944	379524	200339	342665	441776	371960	372047	421828	326866	182364	224012	208243	178920	228066	180432
Minoxidil	-0.918651					15.88_192.1240m/z	192.124	15.8825	pos	HMDB0014494	Organic nitrogen compounds	Organonitrogen compounds	Amines	M+H-H2O	C9H15N5O	47.6	43.1	-1.54227	1.92003	5.96432e-05	0.000106174	0.529004	205517	388499	243328	192253	196262	117423	278064	205774	381798	366565	454282	355504	420252	352593
Cystathionine sulfoxide	35.2293					0.74_219.0448m/z	219.045	0.738017	neg	HMDB0002399	Organic acids and derivatives	Carboxylic acids and derivatives	Amino acids, peptides, and analogues	M-H2O-H	C7H14N2O5S	37.1	0	1.0994	1.23682	6.88903e-10	5.75543e-09	4.02795e+10	69556.9	1.72686e-06	71848.6	69795	64879	68578.9	59834.3	82405.4	1.72686e-06	1.72686e-06	1.72686e-06	1.72686e-06	1.72686e-06	1.72686e-06
Glycerol 1,3-didodecanoate 2-decanoate	1.72901					15.46_610.5153n	628.549	15.4599	pos	HMDB0033753	Lipids and lipid-like molecules	Glycerolipids	Triradylcglycerols	M+NH4, M+Na	C37H70O6	45.7	34.3	-3.10253	1.91375	0.00821555	0.0107595	3.315	327975	98936.8	434.438	444247	348955	371636	408273	394305	2502.58	136296	106094	111749	126925	110053
(17Z)-1alpha,25-dihydroxy-26,27-dimethyl-17,20,22,22,23,23-hexadehydro-24a-homovitamin D3	1.89032					8.46_452.3342n	470.368	8.46278	pos	LMST03020445	Lipids and lipid-like molecules	Sterol Lipids	Secosteroids	M+NH4, M+Na, M+H	C30H44O3	49.2	67.4	11.4473	1.4837	6.38573e-12	1.72839e-10	3.70717	136338	36776.9	127882	138006	130499	141456	137377	142810	39622.1	33618.1	41210.6	34567.7	33994.6	37648.6
2-(6'-Methylthio)hexylmalic acid	3.66368					6.65_309.1012m/z	309.101	6.65317	neg	64505	Unclassified	Unclassified	Unclassified	M+FA-H	C11H20O5S	39.3	0	-0.516611	1.4799	1.72562e-13	1.65923e-11	12.6729	107293	8466.34	107671	111203	103954	109002	99852.4	112077	8436.85	8469.75	9136.25	7744.63	8120.01	8890.54
1alpha-hydroxy-22-(3-hydroxyphenyl)-23,24,25,26,27-pentanorvitamin D3	2.92738					8.09_422.2872n	440.321	8.08998	pos	LMST03020310	Lipids and lipid-like molecules	Sterol Lipids	Secosteroids	M+NH4, M+Na, M+H	C28H38O3	51.6	80.3	12.1075	1.4726	1.198e-16	2.46669e-13	7.6073	112563	14796.7	114433	113484	111510	109956	111489	114503	15977.1	15014.7	16010.8	14971.8	12749.7	14056
(20R)-Ginsenoside Rh2	-2.96352					12.66_640.4761m/z	640.476	12.6603	pos	94103	Lipids and lipid-like molecules	Prenol lipids	Triterpenoids	M+NH4	C36H62O8	38.1	0	-3.52389	1.47063	3.85463e-07	1.15176e-06	0.128201	14895.5	116189	15220.5	12839.8	14948.9	16385	15974.5	14004.5	87517.4	114367	94821.1	134439	126702	139288
PC(0:0/5:0)	4.7373					3.81_324.1548m/z	324.155	3.81207	pos	LMGP01050091	Lipids and lipid-like molecules	Glycerophospholipids	Glycerophosphocholines	M+H-H2O	C13H28NO7P	42.1	20.9	-6.45559	1.35325	6.77575e-14	9.81193e-12	26.6728	85872.8	3219.49	82000.1	85612.5	86504.1	85949.1	83118	92052.9	2861.27	2575.53	4342.1	3499.94	2980.85	3057.26
Momorcharaside A	-2.30485					13.28_834.5215m/z	834.521	13.2795	pos	88845	Lipids and lipid-like molecules	Steroids and steroid derivatives	Steroidal glycosides	M+NH4	C42H72O15	38.5	0	0.656929	1.05046	0.000105399	0.00017946	0.202381	14248.3	70403.4	14866.2	14448.5	16559.4	18798.4	14716.7	6100.58	39718.6	64763.4	59691.1	92137.2	67076	99034
N-(1-Deoxy-1-fructosyl)proline	6.65946					0.99_277.1159n	276.109	0.994283	neg	HMDB0038493	Organic acids and derivatives	Carboxylic acids and derivatives	Amino acids, peptides, and analogues	M-H2O-H, M-H	C11H19NO7	46.2	35.6	-0.875087	1.46504	5.58816e-11	8.34869e-10	101.087	98137.5	970.819	105541	103626	87342.9	105275	88939.7	98100.2	990.12	1408.84	1052.11	987.736	738.839	647.273
PG(12:0/0:0)	2.53328					4.80_428.2254n	446.259	4.79862	pos	LMGP04050011	Lipids and lipid-like molecules	Glycerophospholipids	Glycerophosphoglycerols	M+NH4, M+Na, M+H	C18H37O9P	39.2	14.8	18.4435	1.46354	7.43481e-12	1.91136e-10	5.78886	117154	20237.8	104598	122029	116467	117190	121173	121464	21760.2	20348.7	21183	18453.7	19679.8	20001.4
5-(4-Chloro-3-hydroxy-1-butynyl)-2,2'-bithiophene	1.54501					11.44_248.9601m/z	248.96	11.4415	neg	HMDB0033269	Organoheterocyclic compounds	Bi- and oligothiophenes	Unclassified	M-H2O-H	C12H9ClOS2	38.9	35.8	-1.42483	1.87963	8.20181e-11	1.12277e-09	2.91806	243446	83427.4	247182	247733	231870	239537	234903	259451	70819.3	79749.4	75287.9	86834.4	92086.2	95787.1
Isopentenyladenine	-0.638795					15.69_204.1241m/z	204.124	15.6921	pos	6612	Unclassified	Unclassified	Unclassified	M+H	C10H13N5	38.6	0	-1.40287	1.21479	3.37897e-06	7.82759e-06	0.642249	125964	196129	133358	135361	114473	102359	135781	134451	187562	187931	219703	198389	191541	191648
Dinitramine	-6.68175					0.85_340.1232m/z	340.123	0.845667	pos	72555	Unclassified	Unclassified	Unclassified	M+NH4	C11H13F3N4O4	38.6	0	1.45192	1.4484	4.01026e-10	3.72858e-09	0.00974076	938.958	96394.7	1.72686e-06	1.72686e-06	2886.74	1.72686e-06	1.72686e-06	2747.01	98819.8	87022	90792.1	96151.6	91218.8	114364
(±)-Propionylcarnitine	-0.470506					1.97_218.1383m/z	218.138	1.96825	pos	85176	Unclassified	Unclassified	Unclassified	M+H	C10H19NO4	50.3	54.9	-1.67513	1.87006	0.000101638	0.000173645	0.721711	456694	632794	408693	472177	444960	448432	472898	493007	715963	619160	674003	528087	636807	622743
1-(2-methoxy-docosanyl)-sn-glycero-3-phosphoethanolamine	1.84567					11.28_554.4243m/z	554.424	11.2822	pos	LMGP02060025	Lipids and lipid-like molecules	Glycerophospholipids	Glycerophosphoethanolamines	M+H	C28H60NO7P	36.4	0	11.3559	1.34304	1.50664e-10	1.75085e-09	3.59419	113363	31540.7	106420	105886	107948	123227	117299	119400	30748.9	29143.8	31549.8	32694.5	32620.5	32486.9
OS-PC	2.84662					5.16_622.3629m/z	622.363	5.15605	pos	LMGP20010026	Lipids and lipid-like molecules	Glycerophospholipids	Oxidized glycerophospholipids	M+H	C30H56NO10P	49.7	70	-13.7066	1.03877	7.7174e-14	1.0321e-11	7.19313	56541.9	7860.54	56925.9	55573.4	54965.9	59253.6	53958.2	58574	7422.97	8338.53	8295.54	7629.48	7525.85	7950.86
[truncated: 189 more rows]

## Sheet: Table S3
Table S3. Statistics of pathway enrichment in the KEGG pathway of DEMs in S. rugosoannulata mycelia under 0.2 mg/L Cd stress.
[truncated: 66 more rows]

[truncated: 3 more sheets: Table S4, Table S5, Table S6]
